# Supplementary material for: Transcriptional and Post-Transcriptional Regulation and Transcriptional Memory of Chromatin Regulators in Response to Low Temperature
Source: Front Plant Sci. 2020 Feb 7;11:39. doi: 10.3389/fpls.2020.00039 (PMC7020257; doi:10.3389/fpls.2020.00039)
Supplement: Supplementary file 2 [file Table_1.xlsx]

## Sheet: Sheet1
Supplemental Table 1: Primer sequences used for RT-PCR and ChIP-PCR (related to figure 2).
Locus ID	Gene	Primer sequence 5'-3'		Purpose	Reference
AT4G28190	ULT1	FW	ATGCGTCTCTTTGTTACTGGC	ChIP	Primer3
		RV	ACACGTACAGCTAAGCGAGA
		FW	TGATCCAAACTGGAAATGCTCA	RT-qPCR	Primer3
		RV	TTCTTCCTCCTCACATGTTATCTTGT
AT5G49520	WRKY48	FW	AGCTAGGTTTGCGTTTCTGAC	ChIP	Primer3
		RV	TGGCCGTATTTTCTCCACCTA
		FW	TTCCTCCAACGAAGCTGCAA	RT-qPCR	Primer3
		RV	TCGCTCTTCGTCAGAAACGC
AT1G32100	PRR1	FW	GGATCCACCACGTATGGGAC	ChIP	Primer3
		RV	AATTCCGGCAGCCTCTATCG
		FW	CAACGTTCTCACGCAGTTGG	RT-qPCR	Primer3
		RV	TCCCTGCTTGGTGTGGAATC
AT2G42540	COR15A	FW	CAGATGGTGAGAAAGCGAAAG	ChIP	Kwon et al. 2009
		RV	GACCCTACTTTGTGGCATCC
		FW	AGCTGTTCTCACTGGTATGG	RT-qPCR	Primer3
		RV	GAAGCTTTCTTTGTGGCCTC
AT3G26790	FUS3	FW	GTGGCAAGTGTTGATCATGG	ChIP	Kwon et al. 2009
		RV	AGTTGGCACGTGGGAAATAG
AT5G09810	ACTIN7	FW	TAGTGAAAAATGGCCGATGG	ChIP	Primer3
		RV	CCATTCCAGTTCCATTGTCA
AT3G18780	ACTIN2	FW	CTTGAAGTATCCTATTGAGCATG	RT-qPCR	Primer3
		RV	CTCGTAGATTGGCACAGTGTGAG
AT1G13320	PDF	FW	TAACGTGGCCAAAATGATGC	RT-qPCR	Primer3
		RV	GTTCTCCACAACCGCTTGGT
AT4G34270		FW	GTGAAAACTGTTGGAGAGAAGCAA	RT-qPCR	Primer3
		RV	TCAACTGGATACCCTTTCGCA
