# Supplementary material for: Transcriptional and Post-Transcriptional Regulation and Transcriptional Memory of Chromatin Regulators in Response to Low Temperature
Source: Front Plant Sci. 2020 Feb 7;11:39. doi: 10.3389/fpls.2020.00039 (PMC7020257; doi:10.3389/fpls.2020.00039)
Supplement: Supplementary file 5 [file Table_4.xlsx]

## Sheet: Information
1. Only late up vs H3K27me3
2. Only late down vs H3K27me3
3. Only early up vs H3K27me3
4. Only early down vs H3K27me3
5. Only 6h up vs H3K27me3
6. Only 6h down vs H3K27me3

## Sheet: 1. Early up vs H3K27me3
Supplemental Table 4: Selection of genes induced or repressed late (3d) or early (3h) in the cold, based on published data (Calixto et al., 2018). Asterisks indicate ** = P < 0.01 of the overlaps.
421	6928		112
Early up	H3K27me3 targets		Early up vs H3K27me3		Set1: 421
AT1G01390	AT1G55370		AT1G01390		Set2: 6928
AT1G01560	AT2G45550		AT1G02205		Overlap: 112
AT1G02205	AT4G10520		AT1G02460		Total number of genes: 33282
AT1G02440	AT3G01680		AT1G03905
AT1G02460	AT2G41970		AT1G12110		Representation factor: 1.3
AT1G02700	AT1G54290		AT1G12950		p < 0.002
AT1G03130	AT1G32010		AT1G18200
AT1G03905	AT1G06970		AT1G18400
AT1G04240	AT3G11340		AT1G18810
AT1G05000	AT3G14540		AT1G19640
AT1G05010	AT2G22980		AT1G20780
AT1G05630	AT3G26310		AT1G21110
AT1G05675	AT3G09620		AT1G21120
AT1G06040	AT1G22370		AT1G22570
AT1G07150	AT5G44495		AT1G24147
AT1G07620	AT5G24030		AT1G24530
AT1G09560	AT1G64670		AT1G33610
AT1G09780	AT1G24220		AT1G35140
AT1G10550	AT1G01980		AT1G51805
AT1G11330	AT1G56520		AT1G51850
AT1G12110	AT2G39240		AT1G56250
AT1G12420	AT1G78950		AT1G62710
AT1G12950	AT3G45140		AT1G63900
AT1G13110	AT4G36870		AT1G64660
AT1G13210	AT1G05270		AT1G65310
AT1G13740	AT1G74810		AT1G65390
AT1G15760	AT1G33610		AT1G65490
AT1G16420	AT2G24480		AT1G69160
AT1G16510	AT3G12970		AT1G70270
AT1G16850	AT3G19040		AT1G71880
AT1G18200	AT1G10270		AT1G76240
AT1G18390	AT3G28780		AT1G78370
AT1G18400	AT3G26240		AT1G80820
AT1G18810	AT3G26160		AT2G04795
AT1G19180	AT5G03640		AT2G16890
AT1G19640	AT1G32960		AT2G23100
AT1G20100	AT1G01340		AT2G26560
AT1G20450	AT1G04470		AT2G27660
AT1G20510	AT2G18340		AT2G27690
AT1G20780	AT4G14280		AT2G29120
AT1G21110	AT4G39490		AT2G35290
AT1G21120	AT5G18860		AT2G37540
AT1G21980	AT4G16690		AT2G40330
AT1G22570	AT1G19670		AT2G42540
AT1G24145	AT5G48400		AT2G43140
AT1G24147	AT3G45060		AT2G44370
AT1G24150	AT5G54062		AT3G01080
AT1G24280	AT5G06800		AT3G02150
AT1G24530	AT5G07571		AT3G06020
AT1G26730	AT5G38420		AT3G09940
AT1G27730	AT5G44260		AT3G11390
AT1G28010	AT1G32020		AT3G15060
AT1G28370	AT2G15080		AT3G16330
AT1G29395	AT1G64660		AT3G19710
AT1G29420	AT3G09130		AT3G21890
AT1G29910	AT2G18350		AT3G24420
AT1G29920	AT5G06520		AT3G25770
AT1G31540	AT3G56360		AT3G27510
AT1G32190	AT3G54520		AT3G49780
AT1G32900	AT5G13210		AT3G54150
AT1G33610	AT1G33770		AT4G09820
AT1G35140	AT2G17170		AT4G15680
AT1G35350	AT5G26110		AT4G15975
AT1G51620	AT5G48940		AT4G18170
AT1G51790	AT3G54510		AT4G18250
AT1G51800	AT5G39020		AT4G19820
AT1G51805	AT2G15660		AT4G23600
AT1G51850	AT1G29720		AT4G25110
AT1G52200	AT1G63370		AT4G26150
AT1G52290	AT3G01490		AT4G28190
AT1G53510	AT3G13830		AT4G29740
AT1G55450	AT5G07760		AT4G30280
AT1G56120	AT1G05540		AT4G35060
AT1G56250	AT5G46490		AT4G35180
AT1G56660	AT4G08360		AT4G39580
AT1G62710	AT2G24610		AT5G01040
AT1G63860	AT2G36750		AT5G07000
AT1G63900	AT1G27480		AT5G07990
AT1G64170	AT4G36700		AT5G10340
AT1G64500	AT2G47430		AT5G13930
AT1G64660	AT5G07570		AT5G15948
AT1G65310	AT5G39400		AT5G15960
AT1G65390	AT5G07572		AT5G17050
AT1G65490	AT5G42750		AT5G19875
AT1G66160	AT4G10510		AT5G20670
AT1G66725	AT1G63350		AT5G20790
AT1G67470	AT2G26420		AT5G22380
AT1G68552	AT4G31870		AT5G22390
AT1G68600	AT5G39010		AT5G22500
AT1G69160	AT1G44130		AT5G23010
AT1G69830	AT2G34990		AT5G24030
AT1G70270	AT4G31875		AT5G26010
AT1G70782	AT5G38990		AT5G26340
AT1G70985	AT3G15940		AT5G28630
AT1G71880	AT4G20940		AT5G35580
AT1G72360	AT1G80470		AT5G40780
AT1G72416	AT4G05360		AT5G42250
AT1G73600	AT4G28790		AT5G42800
AT1G73670	AT4G25580		AT5G43040
AT1G74385	AT5G48020		AT5G45280
AT1G74750	AT3G18810		AT5G46490
AT1G76090	AT2G29330		AT5G49330
AT1G76240	AT5G28470		AT5G49520
AT1G76680	AT4G10530		AT5G49760
AT1G78100	AT2G39010		AT5G50200
AT1G78370	AT2G16910		AT5G52740
AT1G78410	AT2G16380		AT5G54710
AT1G79330	AT3G26330		AT5G56960
AT1G79400	AT5G15680		AT5G57760
AT1G80820	AT2G13350		AT5G59130
AT2G04515	AT2G38500		AT5G60780
AT2G04795	AT1G78990		AT5G65140
AT2G05100	AT3G05610		112
AT2G11810	AT3G25760
AT2G16060	AT5G61280
AT2G16500	AT1G72000
AT2G16890	AT2G17010
AT2G17290	AT1G22380
AT2G19650	AT5G09730
AT2G23000	AT4G05310
AT2G23100	AT3G23870
AT2G23910	AT2G07560
AT2G24600	AT1G33860
AT2G26170	AT1G30740
AT2G26440	AT2G40340
AT2G26560	AT1G79915
AT2G27360	AT1G73310
AT2G27660	AT1G47450
AT2G27690	AT1G50180
AT2G28130	AT4G00360
AT2G29120	AT1G02570
AT2G29650	AT4G11460
AT2G29740	AT4G04830
AT2G31010	AT1G63750
AT2G31380	AT1G51500
AT2G32030	AT3G28520
AT2G32100	AT2G44380
AT2G34420	AT3G28810
AT2G35290	AT5G28030
AT2G35658	AT5G60070
AT2G35710	AT1G30800
AT2G36540	AT1G55800
AT2G36630	AT1G52880
AT2G37540	AT2G10440
AT2G38470	AT1G28040
AT2G38640	AT4G10540
AT2G39210	AT5G09710
AT2G39710	AT2G23210
AT2G39980	AT2G23530
AT2G40330	AT1G29680
AT2G41990	AT3G05602
AT2G42530	AT3G02810
AT2G42540	AT1G02540
AT2G43140	AT4G00110
AT2G44370	AT4G00050
AT2G45160	AT3G52310
AT2G45680	AT2G43440
AT2G46430	AT2G21480
AT2G46440	AT2G25540
AT2G46450	AT1G27490
AT2G46830	AT3G61970
AT2G47140	AT1G22360
AT2G48030	AT4G40080
AT3G01080	AT1G62620
AT3G01290	AT1G69480
AT3G01475	AT4G16990
AT3G02140	AT1G63360
AT3G02150	AT1G17910
AT3G02410	AT1G11810
AT3G04110	AT1G26500
AT3G04210	AT3G14300
AT3G05660	AT1G74820
AT3G06020	AT5G50630
AT3G06500	AT3G17330
AT3G07195	AT4G28780
AT3G08940	AT4G28775
AT3G09940	AT2G24680
AT3G10720	AT2G28270
AT3G11010	AT3G01880
AT3G11390	AT5G05160
AT3G11420	AT3G09140
AT3G11840	AT2G20800
AT3G14840	AT4G00600
AT3G15060	AT2G23200
AT3G15210	AT5G20710
AT3G15310	AT3G10510
AT3G16330	AT3G42800
AT3G19030	AT4G05240
AT3G19710	AT4G05230
AT3G21890	AT5G28640
AT3G24420	AT1G17810
AT3G25770	AT3G55580
AT3G25882	AT2G24580
AT3G26210	AT1G02980
AT3G27510	AT1G44478
AT3G29034	AT2G02890
AT3G29575	AT5G48090
AT3G44450	AT1G20500
AT3G44860	AT5G17050
AT3G45650	AT1G55550
AT3G46110	AT1G44970
AT3G47090	AT3G58410
AT3G47500	AT5G25250
AT3G47690	AT2G14100
AT3G48080	AT3G59180
AT3G48640	AT2G32550
AT3G48650	AT3G55870
AT3G49660	AT5G13380
AT3G49670	AT1G78955
AT3G49780	AT1G20860
AT3G50010	AT2G23180
AT3G51180	AT5G58180
AT3G51240	AT2G20570
AT3G51350	AT2G36261
AT3G51660	AT2G04070
AT3G51920	AT5G03550
AT3G52800	AT2G36790
AT3G52940	AT5G59130
AT3G52950	AT1G56410
AT3G54000	AT5G18870
AT3G54150	AT1G34580
AT3G55980	AT2G04160
AT3G56710	AT2G33020
AT3G57465	AT4G11540
AT3G58850	AT3G48950
AT3G59060	AT5G60350
AT3G59068	AT3G48630
AT3G59350	AT3G22330
AT3G59880	AT1G59453
AT3G60930	AT2G39250
AT3G61640	AT1G46912
AT3G61750	AT4G15500
AT3G61880	AT5G41410
AT3G62150	AT3G63470
AT3G62780	AT1G56550
AT4G00955	AT4G28670
AT4G01700	AT4G10560
AT4G01750	AT1G65800
AT4G01975	AT3G58120
AT4G02380	AT1G65200
AT4G03400	AT1G18210
AT4G08145	AT2G29370
AT4G08850	AT3G42880
AT4G09750	AT2G32835
AT4G09820	AT2G04080
AT4G10960	AT4G19520
AT4G11850	AT5G50220
AT4G12410	AT5G07180
AT4G13180	AT1G45191
AT4G14610	AT3G28320
AT4G15233	AT5G20110
AT4G15430	AT5G46540
AT4G15680	AT1G64830
AT4G15920	AT4G11720
AT4G15975	AT4G05265
AT4G18010	AT4G05270
AT4G18170	AT4G05260
AT4G18205	AT1G65790
AT4G18210	AT1G51780
AT4G18250	AT5G50200
AT4G19230	AT5G28300
AT4G19400	AT3G02020
AT4G19820	AT4G38190
AT4G20170	AT3G45790
AT4G20830	AT3G57460
AT4G20860	AT3G24240
AT4G21230	AT1G68530
AT4G21680	AT3G44250
AT4G21870	AT5G44490
AT4G22233	AT2G19210
AT4G22590	AT2G14289
AT4G22880	AT1G28020
AT4G23070	AT1G28030
AT4G23200	AT1G79910
AT4G23220	AT5G02940
AT4G23600	AT5G06740
AT4G24570	AT1G16380
AT4G25070	AT2G01360
AT4G25110	AT5G37430
AT4G25990	AT2G18180
AT4G26150	AT3G28770
AT4G27520	AT1G68850
AT4G27657	AT3G57020
AT4G27730	AT4G19515
AT4G27950	AT5G36910
AT4G27970	AT1G68520
AT4G28190	AT1G08140
AT4G29740	AT1G20290
AT4G30280	AT2G36780
AT4G30470	AT5G03435
AT4G30650	AT5G25230
AT4G32020	AT1G57590
AT4G34150	AT5G25020
AT4G35060	AT5G25030
AT4G35180	AT5G25310
AT4G35310	AT2G22950
AT4G35730	AT2G22960
AT4G36090	AT5G39000
AT4G36670	AT3G14570
AT4G37540	AT2G35765
AT4G38400	AT5G38080
AT4G38550	AT3G47540
AT4G39580	AT1G71770
AT5G01040	AT1G69160
AT5G01100	AT4G15040
AT5G01810	AT3G45510
AT5G02200	AT1G56530
AT5G02810	AT2G33385
AT5G03350	AT2G05360
AT5G03355	AT1G23410
AT5G03380	AT1G54560
AT5G03520	AT1G49790
AT5G03700	AT5G01330
AT5G05270	AT1G12740
AT5G05440	AT1G03495
AT5G07000	AT3G28321
AT5G07460	AT4G38880
AT5G07990	AT2G21490
AT5G09800	AT1G69470
AT5G10340	AT2G44370
AT5G11650	AT3G11990
AT5G13930	AT3G47380
AT5G14760	AT1G31270
AT5G15840	AT5G21030
AT5G15843	AT2G24130
AT5G15850	AT5G45540
AT5G15853	AT1G62630
AT5G15870	AT1G67640
AT5G15948	AT3G56290
AT5G15960	AT3G32030
AT5G15970	AT1G59077
AT5G16200	AT3G13403
AT5G17050	AT1G06980
AT5G17300	AT3G27720
AT5G17350	AT4G23310
AT5G19190	AT2G27010
AT5G19240	AT5G44850
AT5G19875	AT3G28820
AT5G20190	AT4G10695
AT5G20250	AT2G24490
AT5G20400	AT4G25590
AT5G20480	AT2G37790
AT5G20670	AT5G37050
AT5G20790	AT5G59220
AT5G21900	AT5G52090
AT5G22380	AT1G49920
AT5G22390	AT4G08670
AT5G22500	AT1G78860
AT5G23010	AT1G59500
AT5G24030	AT3G28020
AT5G24470	AT5G43520
AT5G26010	AT1G34575
AT5G26340	AT5G01320
AT5G26700	AT1G43171
AT5G28630	AT1G58050
AT5G32621	AT2G27120
AT5G35580	AT5G59110
AT5G35735	AT5G59120
AT5G37750	AT1G67170
AT5G38210	AT2G01370
AT5G40780	AT2G23190
AT5G41740	AT4G00610
AT5G42250	AT1G11990
AT5G42760	AT3G01329
AT5G42800	AT3G58440
AT5G43040	AT5G04530
AT5G43170	AT3G48960
AT5G44050	AT3G09380
AT5G44070	AT2G29760
AT5G44585	AT4G03500
AT5G44820	AT3G22350
AT5G45000	AT1G11980
AT5G45280	AT1G10680
AT5G46230	AT4G16090
AT5G46330	AT4G16095
AT5G46490	AT3G47400
AT5G46500	AT4G16080
AT5G47550	AT3G45555
AT5G47560	AT2G27000
AT5G48540	AT3G26320
AT5G48657	AT3G12000
AT5G48880	AT3G47010
AT5G49330	AT5G25610
AT5G49480	AT5G24210
AT5G49520	AT5G07410
AT5G49760	AT5G50520
AT5G50200	AT5G44550
AT5G50570	AT5G37420
AT5G51460	AT5G58820
AT5G52310	AT4G02190
AT5G52740	AT3G53150
AT5G52750	AT1G57650
AT5G53290	AT2G40550
AT5G54060	AT4G17770
AT5G54270	AT3G29060
AT5G54710	AT5G54550
AT5G54720	AT2G33640
AT5G54940	AT5G20100
AT5G56960	AT5G37640
AT5G57760	AT2G29590
AT5G57770	AT3G45260
AT5G58650	AT1G31400
AT5G59130	AT3G23270
AT5G59680	AT1G55560
AT5G59730	AT5G55330
AT5G60780	AT4G26930
AT5G61210	AT1G35180
AT5G61270	AT1G35181
AT5G61560	AT3G26147
AT5G62865	AT3G26150
AT5G64170	AT1G51805
AT5G64750	AT2G40330
AT5G64850	AT1G03340
AT5G65140	AT1G04580
AT5G65600	AT2G14560
AT5G65925	AT4G08878
AT5G66200	AT2G35700
AT5G66270	AT3G52320
AT5G66640	AT1G06100
AT5G67440	AT3G24270
AT5G67450	AT4G01930
421	AT3G43180
	AT5G34780
	AT2G25240
	AT5G26100
	AT3G49130
	AT4G10465
	AT4G39010
	AT2G20330
	AT3G15880
	AT1G28690
	AT1G01400
	AT1G01410
	AT1G01420
	AT3G44120
	AT4G14140
	AT4G03298
	AT1G21540
	AT2G36760
	AT3G57240
	AT1G55790
	AT3G51570
	AT3G14510
	AT3G14490
	AT3G14480
	AT3G14520
	AT4G25930
	AT1G10220
	AT3G28380
	AT5G17980
	AT2G26560
	AT3G09450
	AT2G28040
	AT3G45710
	AT2G29060
	AT1G18280
	AT2G23760
	AT3G51420
	AT2G21850
	AT1G77830
	AT2G35215
	AT2G14290
	AT3G61150
	AT5G64780
	AT3G21690
	AT1G62030
	AT2G46490
	AT4G04500
	AT1G22760
	AT2G43920
	AT5G36260
	AT4G15990
	AT2G04480
	AT4G20100
	AT5G61740
	AT2G35000
	AT3G29030
	AT5G35715
	AT1G50760
	AT1G01390
	AT2G13950
	AT3G59580
	AT2G29750
	AT3G45690
	AT3G45700
	AT3G26280
	AT3G26290
	AT3G50740
	AT1G31090
	AT4G38870
	AT3G57160
	AT4G28800
	AT4G28811
	AT2G36260
	AT2G36255
	AT5G18990
	AT5G18890
	AT2G27370
	AT1G65180
	AT1G65190
	AT5G20630
	AT1G20680
	AT5G45840
	AT1G50310
	AT1G26410
	AT5G26310
	AT1G56540
	AT1G31600
	AT2G29380
	AT5G39470
	AT1G52940
	AT5G64790
	AT4G12920
	AT2G15390
	AT1G15310
	AT3G55710
	AT3G45680
	AT5G25320
	AT3G30842
	AT1G29670
	AT3G23140
	AT2G15370
	AT4G32500
	AT2G02300
	AT2G02310
	AT2G02320
	AT4G39580
	AT1G17800
	AT4G18050
	AT5G63750
	AT5G05840
	AT2G18190
	AT5G37650
	AT5G51950
	AT5G64770
	AT1G51810
	AT1G78815
	AT2G29100
	AT1G11270
	AT2G16120
	AT5G10230
	AT2G27385
	AT2G20805
	AT1G19160
	AT4G30230
	AT5G49270
	AT1G62320
	AT4G37980
	AT3G53280
	AT1G22420
	AT1G34315
	AT3G27710
	AT1G24265
	AT2G31480
	AT2G31470
	AT2G31460
	AT1G26240
	AT1G22340
	AT5G61720
	AT5G61730
	AT2G13620
	AT1G21530
	AT1G05460
	AT3G19160
	AT2G16810
	AT5G62280
	AT1G64950
	AT1G66570
	AT5G44770
	AT4G34380
	AT5G37040
	AT1G66090
	AT3G43190
	AT2G14700
	AT2G19220
	AT3G47543
	AT2G04570
	AT4G11490
	AT1G23530
	AT1G23540
	AT2G36770
	AT3G29380
	AT1G14100
	AT4G04510
	AT1G65770
	AT1G65760
	AT3G12410
	AT4G25530
	AT3G28790
	AT4G29620
	AT3G47050
	AT4G08040
	AT2G14440
	AT5G44894
	AT5G13350
	AT5G26260
	AT2G16210
	AT2G16220
	AT2G16200
	AT5G46830
	AT3G12977
	AT2G12190
	AT3G60670
	AT5G47980
	AT3G04570
	AT1G74110
	AT2G02690
	AT4G23520
	AT4G08990
	AT1G55570
	AT2G43580
	AT1G48730
	AT1G48720
	AT2G26050
	AT1G58766
	AT1G55030
	AT2G24670
	AT1G55020
	AT5G40780
	AT5G43340
	AT1G64780
	AT4G22690
	AT1G22150
	AT4G00730
	AT3G29791
	AT2G24740
	AT5G23270
	AT4G08730
	AT4G08740
	AT4G37400
	AT1G15330
	AT3G19940
	AT5G48040
	AT3G05960
	AT5G36110
	AT3G13540
	AT1G30760
	AT1G22710
	AT3G11370
	AT3G11380
	AT3G11385
	AT4G16050
	AT3G29636
	AT5G44306
	AT5G44310
	AT1G19390
	AT2G23250
	AT2G23240
	AT3G29431
	AT3G29430
	AT3G55110
	AT4G37970
	AT5G61610
	AT4G15755
	AT5G20670
	AT5G39490
	AT1G48740
	AT3G25270
	AT1G10385
	AT4G21020
	AT4G21010
	AT1G66650
	AT2G45970
	AT2G13680
	AT2G17160
	AT1G25300
	AT3G26200
	AT4G01770
	AT3G28830
	AT3G22142
	AT2G33420
	AT1G31390
	AT1G08150
	AT4G17800
	AT3G49270
	AT1G07850
	AT3G01900
	AT5G36150
	AT5G26250
	AT5G37060
	AT5G37460
	AT3G46410
	AT3G46400
	AT1G22570
	AT5G65320
	AT2G47030
	AT3G19430
	AT4G15740
	AT4G10160
	AT4G08550
	AT3G58960
	AT2G25150
	AT3G25280
	AT2G26960
	AT5G48510
	AT2G35585
	AT2G35580
	AT4G03570
	AT2G19200
	AT2G24710
	AT3G26250
	AT2G05850
	AT5G20690
	AT1G50870
	AT5G63180
	AT1G64235
	AT4G22440
	AT5G40420
	AT1G31640
	AT4G25790
	AT4G25780
	AT3G13390
	AT5G64120
	AT5G55893
	AT5G55890
	AT3G59230
	AT2G29250
	AT2G25340
	AT2G25330
	AT2G05520
	AT3G58950
	AT4G15400
	AT3G29560
	AT2G14510
	AT4G01500
	AT1G31690
	AT3G53640
	AT2G46495
	AT3G22120
	AT2G12646
	AT5G55880
	AT1G52490
	AT5G56369
	AT5G56370
	AT5G44430
	AT5G44440
	AT5G44420
	AT2G44240
	AT2G26950
	AT5G54610
	AT4G15396
	AT4G10410
	AT3G27150
	AT4G19940
	AT3G59240
	AT1G35890
	AT1G31670
	AT5G42591
	AT5G48100
	AT1G08160
	AT4G19800
	AT4G15870
	AT2G25370
	AT2G30220
	AT1G66640
	AT1G66630
	AT5G50300
	AT1G66060
	AT4G26340
	AT4G26330
	AT4G33720
	AT5G38340
	AT1G20990
	AT4G29640
	AT4G29630
	AT1G26420
	AT2G22145
	AT5G59510
	AT5G59520
	AT3G18330
	AT1G67000
	AT1G48910
	AT3G18320
	AT4G10780
	AT3G22640
	AT3G25260
	AT3G25265
	AT5G43360
	AT1G17770
	AT4G26200
	AT3G48620
	AT1G62170
	AT1G14940
	AT4G08868
	AT4G16008
	AT2G25360
	AT4G16260
	AT1G68825
	AT3G21500
	AT4G12190
	AT4G36260
	AT3G20960
	AT3G20950
	AT3G20940
	AT1G49120
	AT4G13266
	AT1G51920
	AT1G51915
	AT1G51913
	AT1G14950
	AT1G14960
	AT2G24720
	AT1G05580
	AT1G76500
	AT1G26400
	AT4G09100
	AT4G09110
	AT4G09120
	AT3G24280
	AT3G24290
	AT2G17590
	AT4G11750
	AT5G04210
	AT1G64910
	AT1G64900
	AT1G32030
	AT2G29090
	AT5G01040
	AT1G08090
	AT4G16560
	AT4G16550
	AT4G12950
	AT5G38120
	AT2G28860
	AT4G12150
	AT3G30210
	AT4G12170
	AT3G61290
	AT5G17030
	AT5G56860
	AT2G17060
	AT1G35290
	AT4G35370
	AT3G62850
	AT2G42550
	AT2G42560
	AT4G06534
	AT5G17040
	AT2G36560
	AT1G48690
	AT1G48700
	AT1G02180
	AT5G61160
	AT2G28170
	AT4G15360
	AT2G40050
	AT1G20135
	AT4G08840
	AT1G33890
	AT1G66050
	AT3G28390
	AT2G40170
	AT1G30730
	AT1G30720
	AT4G11310
	AT5G06990
	AT1G18860
	AT3G24600
	AT4G00120
	AT1G19900
	AT1G50610
	AT1G56400
	AT5G60060
	AT1G65170
	AT2G04930
	AT2G18880
	AT4G19930
	AT5G50620
	AT5G39460
	AT1G53360
	AT3G13400
	AT1G10380
	AT1G11740
	AT1G55430
	AT5G39560
	AT1G46840
	AT5G01080
	AT2G46870
	AT4G15390
	AT2G16230
	AT4G01925
	AT5G56490
	AT5G56480
	AT5G56470
	AT5G20470
	AT4G02180
	AT1G58037
	AT2G40560
	AT5G01690
	AT2G02640
	AT2G02650
	AT4G19730
	AT5G58860
	AT5G58850
	AT1G57570
	AT1G71380
	AT1G71370
	AT5G56560
	AT2G14070
	AT5G49680
	AT3G45130
	AT2G25160
	AT5G59930
	AT5G23035
	AT5G23030
	AT5G24230
	AT1G54550
	AT5G07210
	AT5G48060
	AT2G23590
	AT2G23580
	AT3G01270
	AT4G15980
	AT5G47000
	AT4G39590
	AT4G19925
	AT2G16835
	AT4G22410
	AT1G54040
	AT5G37470
	AT3G53290
	AT3G53294
	AT3G53300
	AT3G44710
	AT3G44704
	AT5G17730
	AT3G24610
	AT5G26120
	AT2G02680
	AT4G29370
	AT4G10220
	AT4G32490
	AT1G08100
	AT5G02890
	AT5G02920
	AT5G02930
	AT3G44326
	AT1G71890
	AT5G07540
	AT5G07560
	AT5G07550
	AT5G39471
	AT1G16400
	AT1G16390
	AT4G23600
	AT4G23590
	AT3G49460
	AT3G49450
	AT3G30260
	AT5G25960
	AT3G28270
	AT3G28280
	AT2G33780
	AT3G43890
	AT3G50160
	AT5G41900
	AT3G61400
	AT3G10845
	AT3G24300
	AT1G26390
	AT1G28700
	AT5G26000
	AT3G46370
	AT1G04450
	AT4G10700
	AT1G77340
	AT5G66690
	AT1G67455
	AT3G44810
	AT4G00400
	AT3G25180
	AT5G58460
	AT2G31920
	AT4G00920
	AT2G28850
	AT2G03150
	AT3G17060
	AT2G18540
	AT5G36140
	AT2G30210
	AT5G27870
	AT4G33230
	AT4G13261
	AT2G23100
	AT2G19070
	AT5G42600
	AT1G47786
	AT1G47790
	AT1G47800
	AT5G47990
	AT2G19060
	AT2G30310
	AT2G15020
	AT3G58060
	AT1G05800
	AT5G45220
	AT2G40220
	AT5G39550
	AT5G25620
	AT5G43350
	AT5G35110
	AT4G27420
	AT1G66100
	AT5G45230
	AT2G25450
	AT1G23200
	AT4G22390
	AT4G22400
	AT1G64340
	AT1G26510
	AT3G32047
	AT1G06360
	AT2G03550
	AT5G50470
	AT3G55370
	AT2G03160
	AT5G43760
	AT5G43755
	AT2G42470
	AT5G59940
	AT1G35550
	AT2G29950
	AT3G28291
	AT3G28290
	AT4G19240
	AT5G38670
	AT5G38660
	AT5G38680
	AT1G29860
	AT2G33880
	AT1G65870
	AT4G22700
	AT5G39280
	AT5G39540
	AT2G31770
	AT1G01030
	AT5G54350
	AT3G52020
	AT1G33920
	AT2G41280
	AT5G25980
	AT5G25990
	AT4G08620
	AT5G43040
	AT2G18620
	AT3G42960
	AT3G26830
	AT3G10280
	AT1G43640
	AT1G43630
	AT5G46880
	AT2G02620
	AT2G27420
	AT5G64100
	AT4G16930
	AT5G43370
	AT1G71880
	AT3G03480
	AT3G22345
	AT3G25770
	AT3G21940
	AT5G26620
	AT3G55700
	AT2G29930
	AT2G35930
	AT4G12050
	AT2G23230
	AT2G14670
	AT1G51870
	AT5G63560
	AT5G04680
	AT5G04690
	AT1G34510
	AT4G05490
	AT4G05350
	AT4G05340
	AT5G38240
	AT1G64290
	AT1G01120
	AT2G17600
	AT1G49330
	AT5G11540
	AT3G62170
	AT5G19700
	AT5G52830
	AT3G27250
	AT5G37620
	AT3G16590
	AT3G16580
	AT1G49270
	AT1G49260
	AT3G21790
	AT5G36100
	AT2G30690
	AT2G21060
	AT2G34110
	AT1G48745
	AT2G29040
	AT3G20580
	AT5G49130
	AT4G29650
	AT1G34050
	AT2G04090
	AT5G50480
	AT2G14960
	AT5G42230
	AT1G57580
	AT2G16290
	AT2G23260
	AT2G10940
	AT2G45190
	AT3G46800
	AT4G13263
	AT4G24644
	AT4G24640
	AT4G24650
	AT1G33930
	AT1G67260
	AT2G17310
	AT5G33340
	AT2G20875
	AT4G22680
	AT2G02630
	AT4G15610
	AT3G48280
	AT3G48290
	AT1G05280
	AT3G21720
	AT3G46810
	AT4G39000
	AT5G26050
	AT4G12490
	AT4G22060
	AT3G30280
	AT5G49180
	AT5G26080
	AT5G26070
	AT5G26060
	AT5G24960
	AT2G03740
	AT5G44160
	AT1G63560
	AT1G63570
	AT5G24190
	AT5G39480
	AT1G20132
	AT3G44080
	AT5G15660
	AT5G15670
	AT1G52470
	AT4G09440
	AT4G09450
	AT2G26250
	AT5G28630
	AT4G18350
	AT4G03160
	AT4G03170
	AT4G03165
	AT3G28300
	AT3G54340
	AT4G33850
	AT4G33860
	AT5G55080
	AT3G44930
	AT3G44920
	AT3G44910
	AT5G45210
	AT4G01340
	AT5G48000
	AT5G59090
	AT1G64870
	AT4G20200
	AT4G20190
	AT2G30240
	AT5G26114
	AT2G02450
	AT1G20795
	AT1G20790
	AT5G54585
	AT5G54370
	AT3G21800
	AT5G28960
	AT4G19740
	AT1G33020
	AT5G43030
	AT1G31880
	AT2G30090
	AT3G01015
	AT3G20993
	AT3G20980
	AT5G51470
	AT5G51490
	AT5G51480
	AT2G17070
	AT2G17080
	AT2G17090
	AT1G20130
	AT1G44224
	AT5G24070
	AT1G48980
	AT2G30300
	AT5G45530
	AT4G18790
	AT5G23960
	AT5G23970
	AT1G59790
	AT2G16005
	AT4G16920
	AT5G16580
	AT2G18140
	AT1G70970
	AT4G39745
	AT4G39753
	AT4G39756
	AT4G39750
	AT1G26720
	AT3G45540
	AT3G45530
	AT2G14500
	AT3G46240
	AT5G02980
	AT5G02990
	AT5G03010
	AT5G03000
	AT2G47780
	AT2G44550
	AT2G44560
	AT5G46877
	AT3G02150
	AT2G32830
	AT2G02610
	AT5G28690
	AT5G28680
	AT3G05450
	AT3G05440
	AT1G80540
	AT5G22910
	AT2G07140
	AT1G60250
	AT1G33910
	AT1G33900
	AT2G04680
	AT2G42480
	AT1G63330
	AT1G63320
	AT4G13410
	AT3G51560
	AT5G38030
	AT1G77650
	AT3G43829
	AT3G45560
	AT3G45570
	AT1G30350
	AT3G31051
	AT3G31068
	AT5G17090
	AT5G17080
	AT5G17100
	AT3G58450
	AT1G62940
	AT5G25810
	AT1G79250
	AT1G27550
	AT1G27540
	AT1G14549
	AT3G03260
	AT1G21860
	AT4G18540
	AT5G42590
	AT1G60280
	AT1G60320
	AT1G60300
	AT1G64070
	AT3G52670
	AT3G44840
	AT2G33080
	AT1G66720
	AT2G29220
	AT3G48270
	AT3G29590
	AT1G31310
	AT4G11385
	AT4G11390
	AT4G11393
	AT1G03790
	AT5G37970
	AT1G34047
	AT4G37770
	AT1G24400
	AT5G23260
	AT5G43110
	AT5G61605
	AT1G20740
	AT3G22235
	AT2G28630
	AT5G07060
	AT5G61700
	AT5G61690
	AT2G44540
	AT3G52000
	AT3G52010
	AT3G56060
	AT3G27500
	AT3G27490
	AT3G27503
	AT1G23690
	AT1G23680
	AT3G49770
	AT5G38450
	AT1G79680
	AT2G38230
	AT2G38240
	AT4G20210
	AT2G23171
	AT1G49100
	AT5G50700
	AT3G52450
	AT1G28695
	AT1G22600
	AT4G08867
	AT2G04032
	AT2G28020
	AT2G28030
	AT1G79860
	AT1G79850
	AT1G79840
	AT5G02460
	AT1G21550
	AT3G29050
	AT4G23090
	AT1G26945
	AT2G04100
	AT2G39040
	AT2G39030
	AT2G16300
	AT1G60400
	AT4G22070
	AT5G02340
	AT5G02350
	AT1G52680
	AT3G58070
	AT3G58080
	AT2G26410
	AT4G21750
	AT1G56360
	AT4G19820
	AT4G19810
	AT3G18550
	AT3G26140
	AT3G26190
	AT3G17560
	AT3G17570
	AT5G18880
	AT3G24780
	AT4G38590
	AT5G51530
	AT1G66960
	AT1G66950
	AT5G25950
	AT2G47040
	AT1G34650
	AT4G24980
	AT1G60340
	AT1G60380
	AT1G60360
	AT1G60350
	AT1G60370
	AT2G16190
	AT1G78450
	AT1G78460
	AT4G11320
	AT5G01900
	AT1G51220
	AT5G50830
	AT2G46750
	AT3G55590
	AT5G62730
	AT3G11160
	AT1G51850
	AT1G51840
	AT1G48190
	AT5G28520
	AT5G20230
	AT4G20095
	AT4G04890
	AT1G11600
	AT1G63206
	AT1G08135
	AT1G57565
	AT1G78980
	AT1G51190
	AT3G55100
	AT2G30670
	AT1G49930
	AT5G39310
	AT5G39300
	AT5G41820
	AT5G41830
	AT3G52810
	AT3G52820
	AT5G50510
	AT5G50500
	AT4G21366
	AT4G21370
	AT2G20620
	AT1G33730
	AT1G33710
	AT1G33720
	AT1G33709
	AT5G45830
	AT1G02390
	AT5G26010
	AT1G52070
	AT1G30930
	AT1G63930
	AT2G28220
	AT5G66390
	AT5G66400
	AT5G24150
	AT5G51500
	AT2G14760
	AT4G19750
	AT5G39430
	AT5G11050
	AT3G03670
	AT2G25440
	AT4G13190
	AT5G22170
	AT4G33710
	AT1G77655
	AT1G66220
	AT1G52690
	AT3G15830
	AT3G15840
	AT2G02700
	AT1G66210
	AT5G07000
	AT1G51010
	AT1G53690
	AT4G18860
	AT5G56390
	AT2G28010
	AT3G12460
	AT3G12430
	AT3G12470
	AT3G12440
	AT3G07820
	AT3G07830
	AT3G07840
	AT3G17320
	AT3G25490
	AT5G24155
	AT5G40350
	AT1G20730
	AT3G21210
	AT3G21200
	AT1G69150
	AT2G16130
	AT3G05370
	AT5G14860
	AT2G42170
	AT4G27330
	AT5G08090
	AT4G11770
	AT3G27785
	AT5G19640
	AT5G54250
	AT5G54240
	AT5G09750
	AT1G24590
	AT1G35170
	AT1G33925
	AT2G02290
	AT1G33090
	AT1G62530
	AT2G03170
	AT2G03180
	AT1G71290
	AT1G35440
	AT3G44090
	AT1G69120
	AT1G69100
	AT2G04830
	AT4G25820
	AT1G54860
	AT1G54870
	AT1G66320
	AT2G40450
	AT2G22940
	AT3G27480
	AT3G27473
	AT4G01720
	AT1G57800
	AT4G01350
	AT5G51800
	AT1G47350
	AT4G18250
	AT3G55130
	AT5G35830
	AT3G17530
	AT3G17550
	AT3G17540
	AT4G19720
	AT3G49020
	AT3G49010
	AT3G20750
	AT3G01080
	AT4G15330
	AT1G01190
	AT5G48050
	AT3G46340
	AT3G46350
	AT3G46360
	AT1G53830
	AT5G46310
	AT1G35880
	AT4G01520
	AT2G23800
	AT1G75910
	AT5G07040
	AT5G07050
	AT2G22180
	AT2G22170
	AT1G19890
	AT1G20120
	AT5G09490
	AT5G09480
	AT4G14400
	AT4G05470
	AT1G55420
	AT2G33160
	AT2G28085
	AT4G11730
	AT3G17520
	AT4G01180
	AT5G22390
	AT5G43120
	AT1G64255
	AT5G39420
	AT1G52480
	AT1G65860
	AT1G28650
	AT1G28670
	AT1G28660
	AT1G28640
	AT1G28160
	AT1G28170
	AT1G65340
	AT1G65330
	AT2G15327
	AT5G22570
	AT2G33070
	AT1G52800
	AT2G04220
	AT5G56400
	AT4G16530
	AT1G72290
	AT3G50150
	AT3G50140
	AT1G49190
	AT4G03566
	AT3G49040
	AT5G15040
	AT3G46420
	AT3G29110
	AT5G17120
	AT5G17110
	AT2G32530
	AT2G32540
	AT3G43710
	AT1G51330
	AT5G04960
	AT5G04970
	AT1G51000
	AT3G11390
	AT2G21930
	AT2G28180
	AT1G63210
	AT5G25390
	AT5G26090
	AT2G48130
	AT2G48140
	AT2G40440
	AT3G02620
	AT5G40330
	AT2G29000
	AT3G29800
	AT5G57380
	AT3G44830
	AT5G25860
	AT5G25870
	AT5G25850
	AT1G15680
	AT1G02620
	AT1G56630
	AT3G17140
	AT3G17150
	AT3G58400
	AT2G02080
	AT1G26250
	AT1G44191
	AT1G44180
	AT5G28160
	AT4G03565
	AT5G41420
	AT3G27510
	AT2G29600
	AT3G47600
	AT5G24220
	AT5G01680
	AT1G60090
	AT5G53210
	AT3G46900
	AT3G61035
	AT5G16080
	AT5G64110
	AT1G23320
	AT3G53650
	AT3G32040
	AT4G13955
	AT3G10000
	AT5G25400
	AT3G22490
	AT1G64930
	AT5G02360
	AT2G22040
	AT2G22030
	AT2G22055
	AT2G22050
	AT3G22500
	AT4G23580
	AT2G18460
	AT5G46990
	AT3G23130
	AT3G20760
	AT4G22810
	AT2G46740
	AT1G12960
	AT1G47390
	AT4G35120
	AT3G48850
	AT3G52740
	AT2G46770
	AT2G05410
	AT1G26310
	AT1G26320
	AT1G43020
	AT1G43010
	AT5G23980
	AT2G35612
	AT2G34360
	AT5G57520
	AT3G09220
	AT2G22060
	AT4G04090
	AT4G08450
	AT1G64940
	AT3G28345
	AT1G22090
	AT5G26130
	AT3G29635
	AT2G28810
	AT3G47040
	AT3G47030
	AT3G47020
	AT1G28450
	AT5G07200
	AT1G45100
	AT3G10580
	AT3G10585
	AT1G34490
	AT1G34500
	AT1G34480
	AT5G24140
	AT5G24130
	AT4G10350
	AT3G26940
	AT5G24950
	AT3G25750
	AT1G62700
	AT1G32430
	AT1G32420
	AT4G15310
	AT1G33760
	AT1G33750
	AT2G41290
	AT2G31081
	AT2G04230
	AT1G35365
	AT2G31910
	AT5G25840
	AT3G43860
	AT2G05510
	AT2G05500
	AT2G47530
	AT2G47540
	AT5G45640
	AT4G15975
	AT3G46260
	AT3G46270
	AT2G40210
	AT1G14120
	AT1G22080
	AT1G14550
	AT1G64295
	AT1G31885
	AT3G45280
	AT2G03040
	AT1G49250
	AT4G14465
	AT3G22000
	AT3G21990
	AT3G21970
	AT3G21960
	AT3G21980
	AT3G21950
	AT3G45000
	AT1G79430
	AT2G25980
	AT5G46820
	AT5G35917
	AT1G12490
	AT5G09470
	AT5G41250
	AT1G22000
	AT1G21990
	AT1G09550
	AT5G17740
	AT5G17750
	AT5G06170
	AT4G31950
	AT4G37990
	AT5G37900
	AT5G37910
	AT1G29000
	AT1G55440
	AT1G52120
	AT4G19760
	AT4G19770
	AT5G23989
	AT5G23990
	AT3G04370
	AT1G51860
	AT4G15350
	AT5G49250
	AT4G13490
	AT4G13260
	AT5G38350
	AT1G67100
	AT4G13420
	AT1G68610
	AT2G42090
	AT1G68040
	AT1G08465
	AT2G37540
	AT2G37530
	AT5G37210
	AT5G37211
	AT5G37200
	AT2G47870
	AT2G47880
	AT4G12960
	AT3G29260
	AT4G34250
	AT1G60980
	AT1G16940
	AT5G28180
	AT2G43220
	AT2G30680
	AT5G62330
	AT5G22470
	AT4G26920
	AT1G47730
	AT5G19580
	AT1G55700
	AT2G17950
	AT1G51490
	AT4G15370
	AT3G26120
	AT2G32870
	AT2G02770
	AT1G63340
	AT5G16710
	AT1G12950
	AT4G27190
	AT5G17960
	AT5G17970
	AT1G66540
	AT1G66390
	AT5G24550
	AT5G16500
	AT1G45063
	AT1G62510
	AT5G37920
	AT5G07260
	AT1G76240
	AT1G76250
	AT5G24160
	AT1G67450
	AT1G16930
	AT5G24240
	AT2G22750
	AT5G45200
	AT2G19610
	AT2G01240
	AT5G50770
	AT3G26270
	AT5G06710
	AT2G24510
	AT1G28310
	AT4G23390
	AT5G20310
	AT4G20000
	AT4G15380
	AT1G29110
	AT5G50600
	AT1G44090
	AT5G41430
	AT3G21000
	AT2G45430
	AT5G35600
	AT4G15340
	AT1G32770
	AT5G24180
	AT1G12260
	AT4G18310
	AT3G44460
	AT5G22560
	AT1G24020
	AT3G44760
	AT3G44755
	AT1G14130
	AT2G38510
	AT4G15690
	AT4G15680
	AT4G04450
	AT2G21840
	AT4G23550
	AT4G23560
	AT1G35183
	AT2G23400
	AT5G41440
	AT2G24460
	AT2G24470
	AT1G61080
	AT3G10590
	AT3G10595
	AT5G06500
	AT1G67195
	AT1G16980
	AT5G44950
	AT5G44960
	AT5G44970
	AT5G44973
	AT5G44940
	AT1G71280
	AT2G47050
	AT5G63225
	AT5G63230
	AT5G63240
	AT1G03710
	AT1G03720
	AT5G18350
	AT1G71400
	AT1G20070
	AT1G65620
	AT3G61720
	AT2G29770
	AT3G45580
	AT3G45577
	AT1G16290
	AT5G25370
	AT2G04300
	AT5G02900
	AT1G65740
	AT3G22010
	AT2G40435
	AT1G47370
	AT4G13560
	AT4G13610
	AT1G65907
	AT1G65910
	AT5G43590
	AT5G26630
	AT3G01085
	AT5G24080
	AT5G58910
	AT5G13250
	AT3G28360
	AT4G20670
	AT4G20690
	AT4G20650
	AT4G20630
	AT4G20640
	AT4G20710
	AT4G20700
	AT4G20680
	AT4G02310
	AT2G25090
	AT1G70080
	AT2G18480
	AT5G38540
	AT1G64920
	AT3G57260
	AT5G65410
	AT1G33540
	AT1G33530
	AT2G20870
	AT5G46380
	AT3G61040
	AT2G28990
	AT3G26920
	AT5G16700
	AT1G51880
	AT1G51890
	AT4G11610
	AT4G28420
	AT2G30750
	AT3G60900
	AT5G02330
	AT1G51480
	AT1G51470
	AT3G13010
	AT5G07530
	AT5G07520
	AT5G07510
	AT3G47180
	AT3G47170
	AT3G09340
	AT5G24790
	AT5G24780
	AT1G69090
	AT5G22890
	AT5G22900
	AT2G29840
	AT2G29820
	AT2G29810
	AT2G29830
	AT2G29800
	AT2G29790
	AT2G29780
	AT1G47600
	AT1G47603
	AT3G23970
	AT4G09600
	AT4G09610
	AT1G73610
	AT1G73620
	AT5G39290
	AT2G32610
	AT2G32620
	AT4G19910
	AT4G19920
	AT4G13770
	AT5G17500
	AT1G52060
	AT4G19330
	AT4G19340
	AT3G11402
	AT4G19690
	AT5G55240
	AT5G55250
	AT2G35770
	AT2G26700
	AT5G16900
	AT3G59130
	AT3G59120
	AT3G57510
	AT3G24700
	AT3G24710
	AT3G24690
	AT5G48140
	AT5G48130
	AT4G28850
	AT4G28840
	AT4G28860
	AT5G10280
	AT2G43270
	AT2G25890
	AT2G23170
	AT3G18470
	AT3G29040
	AT5G11570
	AT5G48550
	AT2G34350
	AT2G40470
	AT1G30920
	AT3G55650
	AT1G15610
	AT1G15620
	AT1G15630
	AT4G12510
	AT1G75620
	AT5G37870
	AT3G46330
	AT4G36350
	AT1G14930
[truncated: 4,932 more rows]

## Sheet: 2. Early down vs H3K27me3
Supplemental Table 4: Selection of genes induced or repressed late (3d) or early (3h) in the cold, based on published data (Calixto et al., 2018). "ns" stands for not significant.
227	6928		37
Early down	H3K27me3 targets		Early down vs H3K27me3		Set1: 227
AT1G01180	AT1G55370		AT2G46490		Set2: 6928
AT1G01240	AT2G45550		AT3G26280		Overlap: 37
AT1G02300	AT4G10520		AT3G45680		Total number of genes: 33282
AT1G03300	AT3G01680		AT5G65320
AT1G05560	AT2G41970		AT3G48290		Representation factor: 0.8
AT1G05562	AT1G54290		AT3G24780		p < 0.052
AT1G11175	AT1G32010		AT4G13560
AT1G12010	AT1G06970		AT3G45940
AT1G13145	AT3G11340		AT2G43870
AT1G13150	AT3G14540		AT4G01460
AT1G15290	AT2G22980		AT5G24580
AT1G23020	AT3G26310		AT5G50820
AT1G23050	AT3G09620		AT2G05540
AT1G23390	AT1G22370		AT4G36570
AT1G25440	AT5G44495		AT5G46690
AT1G26800	AT5G24030		AT4G03060
AT1G27045	AT1G64670		AT1G12010
AT1G27420	AT1G24220		AT4G31330
AT1G27921	AT1G01980		AT5G50915
AT1G28330	AT1G56520		AT2G19800
AT1G29357	AT2G39240		AT5G53730
AT1G29780	AT1G78950		AT3G61898
AT1G31820	AT3G45140		AT4G23410
AT1G33055	AT4G36870		AT5G25130
AT1G34640	AT1G05270		AT1G67750
AT1G36675	AT1G74810		AT1G56710
AT1G36680	AT1G33610		AT2G26710
AT1G47440	AT2G24480		AT2G45450
AT1G49130	AT3G12970		AT3G02500
AT1G49370	AT3G19040		AT4G04630
AT1G51430	AT1G10270		AT5G23810
AT1G52155	AT3G28780		AT1G67265
AT1G52245	AT3G26240		AT2G29125
AT1G53887	AT3G26160		AT5G14690
AT1G56165	AT5G03640		AT5G39890
AT1G56710	AT1G32960		AT5G42200
AT1G58150	AT1G01340		AT5G45650
AT1G62520	AT1G04470		37
AT1G62835	AT2G18340
AT1G63690	AT4G14280
AT1G64720	AT4G39490
AT1G67265	AT5G18860
AT1G67750	AT4G16690
AT1G68110	AT1G19670
AT1G68190	AT5G48400
AT1G68872	AT3G45060
AT1G72030	AT5G54062
AT1G72275	AT5G06800
AT1G72645	AT5G07571
AT1G72890	AT5G38420
AT1G74930	AT5G44260
AT1G74940	AT1G32020
AT1G75380	AT2G15080
AT1G75750	AT1G64660
AT1G77210	AT3G09130
AT1G77885	AT2G18350
AT1G80440	AT5G06520
AT1G80920	AT3G56360
AT2G03310	AT3G54520
AT2G05160	AT5G13210
AT2G05185	AT1G33770
AT2G05540	AT2G17170
AT2G06255	AT5G26110
AT2G14247	AT5G48940
AT2G15680	AT3G54510
AT2G15960	AT5G39020
AT2G17450	AT2G15660
AT2G18650	AT1G29720
AT2G18670	AT1G63370
AT2G19310	AT3G01490
AT2G19800	AT3G13830
AT2G20180	AT5G07760
AT2G20480	AT1G05540
AT2G21185	AT5G46490
AT2G24550	AT4G08360
AT2G25200	AT2G24610
AT2G25900	AT2G36750
AT2G26215	AT1G27480
AT2G26220	AT4G36700
AT2G26511	AT2G47430
AT2G26710	AT5G07570
AT2G28650	AT5G39400
AT2G29125	AT5G07572
AT2G30420	AT5G42750
AT2G30790	AT4G10510
AT2G32150	AT1G63350
AT2G32179	AT2G26420
AT2G33735	AT4G31870
AT2G34440	AT5G39010
AT2G34620	AT1G44130
AT2G36050	AT2G34990
AT2G37170	AT4G31875
AT2G37950	AT5G38990
AT2G38823	AT3G15940
AT2G38830	AT4G20940
AT2G39375	AT1G80470
AT2G39570	AT4G05360
AT2G39920	AT4G28790
AT2G40610	AT4G25580
AT2G40715	AT5G48020
AT2G40970	AT3G18810
AT2G42370	AT2G29330
AT2G42900	AT5G28470
AT2G43870	AT4G10530
AT2G44735	AT2G39010
AT2G45450	AT2G16910
AT2G46030	AT2G16380
AT2G46490	AT3G26330
AT2G46710	AT5G15680
AT2G47930	AT2G13350
AT3G01770	AT2G38500
AT3G02500	AT1G78990
AT3G02550	AT3G05610
AT3G04443	AT3G25760
AT3G05415	AT5G61280
AT3G05936	AT1G72000
AT3G07500	AT2G17010
AT3G10040	AT1G22380
AT3G13277	AT5G09730
AT3G15570	AT4G05310
AT3G15630	AT3G23870
AT3G15770	AT2G07560
AT3G16910	AT1G33860
AT3G18050	AT1G30740
AT3G22150	AT2G40340
AT3G24500	AT1G79915
AT3G24780	AT1G73310
AT3G26040	AT1G47450
AT3G26134	AT1G50180
AT3G26165	AT4G00360
AT3G26280	AT1G02570
AT3G26445	AT4G11460
AT3G26510	AT4G04830
AT3G27220	AT1G63750
AT3G27900	AT1G51500
AT3G28070	AT3G28520
AT3G28080	AT2G44380
AT3G28100	AT3G28810
AT3G28130	AT5G28030
AT3G30720	AT5G60070
AT3G45390	AT1G30800
AT3G45410	AT1G55800
AT3G45680	AT1G52880
AT3G45940	AT2G10440
AT3G48290	AT1G28040
AT3G50440	AT4G10540
AT3G50840	AT5G09710
AT3G52060	AT2G23210
AT3G52070	AT2G23530
AT3G56040	AT1G29680
AT3G58820	AT3G05602
AT3G58975	AT3G02810
AT3G59940	AT1G02540
AT3G60910	AT4G00110
AT3G61898	AT4G00050
AT3G61950	AT3G52310
AT3G63210	AT2G43440
AT4G01460	AT2G21480
AT4G03060	AT2G25540
AT4G04293	AT1G27490
AT4G04630	AT3G61970
AT4G10330	AT1G22360
AT4G11360	AT4G40080
AT4G11660	AT1G62620
AT4G13560	AT1G69480
AT4G13830	AT4G16990
AT4G14270	AT1G63360
AT4G14620	AT1G17910
AT4G15550	AT1G11810
AT4G16400	AT1G26500
AT4G17250	AT3G14300
AT4G19160	AT1G74820
AT4G19170	AT5G50630
AT4G22756	AT3G17330
AT4G23410	AT4G28780
AT4G27450	AT4G28775
AT4G28270	AT2G24680
AT4G31330	AT2G28270
AT4G31405	AT3G01880
AT4G33000	AT5G05160
AT4G33660	AT3G09140
AT4G33666	AT2G20800
AT4G33960	AT4G00600
AT4G35420	AT2G23200
AT4G35750	AT5G20710
AT4G35770	AT3G10510
AT4G36540	AT3G42800
AT4G36570	AT4G05240
AT4G40060	AT4G05230
AT5G03285	AT5G28640
AT5G03552	AT1G17810
AT5G14690	AT3G55580
AT5G16030	AT2G24580
AT5G18140	AT1G02980
AT5G18340	AT1G44478
AT5G21100	AT2G02890
AT5G22270	AT5G48090
AT5G23810	AT1G20500
AT5G24580	AT5G17050
AT5G25130	AT1G55550
AT5G25240	AT1G44970
AT5G27400	AT3G58410
AT5G28020	AT5G25250
AT5G37670	AT2G14100
AT5G38860	AT3G59180
AT5G39890	AT2G32550
AT5G40720	AT3G55870
AT5G41920	AT5G13380
AT5G42200	AT1G78955
AT5G45275	AT1G20860
AT5G45650	AT2G23180
AT5G45800	AT5G58180
AT5G46690	AT2G20570
AT5G47610	AT2G36261
AT5G49730	AT2G04070
AT5G49740	AT5G03550
AT5G50820	AT2G36790
AT5G50915	AT5G59130
AT5G52780	AT1G56410
AT5G53730	AT5G18870
AT5G56100	AT1G34580
AT5G56850	AT2G04160
AT5G61440	AT2G33020
AT5G64510	AT4G11540
AT5G65207	AT3G48950
AT5G65320	AT5G60350
AT5G65640	AT3G48630
227	AT3G22330
	AT1G59453
	AT2G39250
	AT1G46912
	AT4G15500
	AT5G41410
	AT3G63470
	AT1G56550
	AT4G28670
	AT4G10560
	AT1G65800
	AT3G58120
	AT1G65200
	AT1G18210
	AT2G29370
	AT3G42880
	AT2G32835
	AT2G04080
	AT4G19520
	AT5G50220
	AT5G07180
	AT1G45191
	AT3G28320
	AT5G20110
	AT5G46540
	AT1G64830
	AT4G11720
	AT4G05265
	AT4G05270
	AT4G05260
	AT1G65790
	AT1G51780
	AT5G50200
	AT5G28300
	AT3G02020
	AT4G38190
	AT3G45790
	AT3G57460
	AT3G24240
	AT1G68530
	AT3G44250
	AT5G44490
	AT2G19210
	AT2G14289
	AT1G28020
	AT1G28030
	AT1G79910
	AT5G02940
	AT5G06740
	AT1G16380
	AT2G01360
	AT5G37430
	AT2G18180
	AT3G28770
	AT1G68850
	AT3G57020
	AT4G19515
	AT5G36910
	AT1G68520
	AT1G08140
	AT1G20290
	AT2G36780
	AT5G03435
	AT5G25230
	AT1G57590
	AT5G25020
	AT5G25030
	AT5G25310
	AT2G22950
	AT2G22960
	AT5G39000
	AT3G14570
	AT2G35765
	AT5G38080
	AT3G47540
	AT1G71770
	AT1G69160
	AT4G15040
	AT3G45510
	AT1G56530
	AT2G33385
	AT2G05360
	AT1G23410
	AT1G54560
	AT1G49790
	AT5G01330
	AT1G12740
	AT1G03495
	AT3G28321
	AT4G38880
	AT2G21490
	AT1G69470
	AT2G44370
	AT3G11990
	AT3G47380
	AT1G31270
	AT5G21030
	AT2G24130
	AT5G45540
	AT1G62630
	AT1G67640
	AT3G56290
	AT3G32030
	AT1G59077
	AT3G13403
	AT1G06980
	AT3G27720
	AT4G23310
	AT2G27010
	AT5G44850
	AT3G28820
	AT4G10695
	AT2G24490
	AT4G25590
	AT2G37790
	AT5G37050
	AT5G59220
	AT5G52090
	AT1G49920
	AT4G08670
	AT1G78860
	AT1G59500
	AT3G28020
	AT5G43520
	AT1G34575
	AT5G01320
	AT1G43171
	AT1G58050
	AT2G27120
	AT5G59110
	AT5G59120
	AT1G67170
	AT2G01370
	AT2G23190
	AT4G00610
	AT1G11990
	AT3G01329
	AT3G58440
	AT5G04530
	AT3G48960
	AT3G09380
	AT2G29760
	AT4G03500
	AT3G22350
	AT1G11980
	AT1G10680
	AT4G16090
	AT4G16095
	AT3G47400
	AT4G16080
	AT3G45555
	AT2G27000
	AT3G26320
	AT3G12000
	AT3G47010
	AT5G25610
	AT5G24210
	AT5G07410
	AT5G50520
	AT5G44550
	AT5G37420
	AT5G58820
	AT4G02190
	AT3G53150
	AT1G57650
	AT2G40550
	AT4G17770
	AT3G29060
	AT5G54550
	AT2G33640
	AT5G20100
	AT5G37640
	AT2G29590
	AT3G45260
	AT1G31400
	AT3G23270
	AT1G55560
	AT5G55330
	AT4G26930
	AT1G35180
	AT1G35181
	AT3G26147
	AT3G26150
	AT1G51805
	AT2G40330
	AT1G03340
	AT1G04580
	AT2G14560
	AT4G08878
	AT2G35700
	AT3G52320
	AT1G06100
	AT3G24270
	AT4G01930
	AT3G43180
	AT5G34780
	AT2G25240
	AT5G26100
	AT3G49130
	AT4G10465
	AT4G39010
	AT2G20330
	AT3G15880
	AT1G28690
	AT1G01400
	AT1G01410
	AT1G01420
	AT3G44120
	AT4G14140
	AT4G03298
	AT1G21540
	AT2G36760
	AT3G57240
	AT1G55790
	AT3G51570
	AT3G14510
	AT3G14490
	AT3G14480
	AT3G14520
	AT4G25930
	AT1G10220
	AT3G28380
	AT5G17980
	AT2G26560
	AT3G09450
	AT2G28040
	AT3G45710
	AT2G29060
	AT1G18280
	AT2G23760
	AT3G51420
	AT2G21850
	AT1G77830
	AT2G35215
	AT2G14290
	AT3G61150
	AT5G64780
	AT3G21690
	AT1G62030
	AT2G46490
	AT4G04500
	AT1G22760
	AT2G43920
	AT5G36260
	AT4G15990
	AT2G04480
	AT4G20100
	AT5G61740
	AT2G35000
	AT3G29030
	AT5G35715
	AT1G50760
	AT1G01390
	AT2G13950
	AT3G59580
	AT2G29750
	AT3G45690
	AT3G45700
	AT3G26280
	AT3G26290
	AT3G50740
	AT1G31090
	AT4G38870
	AT3G57160
	AT4G28800
	AT4G28811
	AT2G36260
	AT2G36255
	AT5G18990
	AT5G18890
	AT2G27370
	AT1G65180
	AT1G65190
	AT5G20630
	AT1G20680
	AT5G45840
	AT1G50310
	AT1G26410
	AT5G26310
	AT1G56540
	AT1G31600
	AT2G29380
	AT5G39470
	AT1G52940
	AT5G64790
	AT4G12920
	AT2G15390
	AT1G15310
	AT3G55710
	AT3G45680
	AT5G25320
	AT3G30842
	AT1G29670
	AT3G23140
	AT2G15370
	AT4G32500
	AT2G02300
	AT2G02310
	AT2G02320
	AT4G39580
	AT1G17800
	AT4G18050
	AT5G63750
	AT5G05840
	AT2G18190
	AT5G37650
	AT5G51950
	AT5G64770
	AT1G51810
	AT1G78815
	AT2G29100
	AT1G11270
	AT2G16120
	AT5G10230
	AT2G27385
	AT2G20805
	AT1G19160
	AT4G30230
	AT5G49270
	AT1G62320
	AT4G37980
	AT3G53280
	AT1G22420
	AT1G34315
	AT3G27710
	AT1G24265
	AT2G31480
	AT2G31470
	AT2G31460
	AT1G26240
	AT1G22340
	AT5G61720
	AT5G61730
	AT2G13620
	AT1G21530
	AT1G05460
	AT3G19160
	AT2G16810
	AT5G62280
	AT1G64950
	AT1G66570
	AT5G44770
	AT4G34380
	AT5G37040
	AT1G66090
	AT3G43190
	AT2G14700
	AT2G19220
	AT3G47543
	AT2G04570
	AT4G11490
	AT1G23530
	AT1G23540
	AT2G36770
	AT3G29380
	AT1G14100
	AT4G04510
	AT1G65770
	AT1G65760
	AT3G12410
	AT4G25530
	AT3G28790
	AT4G29620
	AT3G47050
	AT4G08040
	AT2G14440
	AT5G44894
	AT5G13350
	AT5G26260
	AT2G16210
	AT2G16220
	AT2G16200
	AT5G46830
	AT3G12977
	AT2G12190
	AT3G60670
	AT5G47980
	AT3G04570
	AT1G74110
	AT2G02690
	AT4G23520
	AT4G08990
	AT1G55570
	AT2G43580
	AT1G48730
	AT1G48720
	AT2G26050
	AT1G58766
	AT1G55030
	AT2G24670
	AT1G55020
	AT5G40780
	AT5G43340
	AT1G64780
	AT4G22690
	AT1G22150
	AT4G00730
	AT3G29791
	AT2G24740
	AT5G23270
	AT4G08730
	AT4G08740
	AT4G37400
	AT1G15330
	AT3G19940
	AT5G48040
	AT3G05960
	AT5G36110
	AT3G13540
	AT1G30760
	AT1G22710
	AT3G11370
	AT3G11380
	AT3G11385
	AT4G16050
	AT3G29636
	AT5G44306
	AT5G44310
	AT1G19390
	AT2G23250
	AT2G23240
	AT3G29431
	AT3G29430
	AT3G55110
	AT4G37970
	AT5G61610
	AT4G15755
	AT5G20670
	AT5G39490
	AT1G48740
	AT3G25270
	AT1G10385
	AT4G21020
	AT4G21010
	AT1G66650
	AT2G45970
	AT2G13680
	AT2G17160
	AT1G25300
	AT3G26200
	AT4G01770
	AT3G28830
	AT3G22142
	AT2G33420
	AT1G31390
	AT1G08150
	AT4G17800
	AT3G49270
	AT1G07850
	AT3G01900
	AT5G36150
	AT5G26250
	AT5G37060
	AT5G37460
	AT3G46410
	AT3G46400
	AT1G22570
	AT5G65320
	AT2G47030
	AT3G19430
	AT4G15740
	AT4G10160
	AT4G08550
	AT3G58960
	AT2G25150
	AT3G25280
	AT2G26960
	AT5G48510
	AT2G35585
	AT2G35580
	AT4G03570
	AT2G19200
	AT2G24710
	AT3G26250
	AT2G05850
	AT5G20690
	AT1G50870
	AT5G63180
	AT1G64235
	AT4G22440
	AT5G40420
	AT1G31640
	AT4G25790
	AT4G25780
	AT3G13390
	AT5G64120
	AT5G55893
	AT5G55890
	AT3G59230
	AT2G29250
	AT2G25340
	AT2G25330
	AT2G05520
	AT3G58950
	AT4G15400
	AT3G29560
	AT2G14510
	AT4G01500
	AT1G31690
	AT3G53640
	AT2G46495
	AT3G22120
	AT2G12646
	AT5G55880
	AT1G52490
	AT5G56369
	AT5G56370
	AT5G44430
	AT5G44440
	AT5G44420
	AT2G44240
	AT2G26950
	AT5G54610
	AT4G15396
	AT4G10410
	AT3G27150
	AT4G19940
	AT3G59240
	AT1G35890
	AT1G31670
	AT5G42591
	AT5G48100
	AT1G08160
	AT4G19800
	AT4G15870
	AT2G25370
	AT2G30220
	AT1G66640
	AT1G66630
	AT5G50300
	AT1G66060
	AT4G26340
	AT4G26330
	AT4G33720
	AT5G38340
	AT1G20990
	AT4G29640
	AT4G29630
	AT1G26420
	AT2G22145
	AT5G59510
	AT5G59520
	AT3G18330
	AT1G67000
	AT1G48910
	AT3G18320
	AT4G10780
	AT3G22640
	AT3G25260
	AT3G25265
	AT5G43360
	AT1G17770
	AT4G26200
	AT3G48620
	AT1G62170
	AT1G14940
	AT4G08868
	AT4G16008
	AT2G25360
	AT4G16260
	AT1G68825
	AT3G21500
	AT4G12190
	AT4G36260
	AT3G20960
	AT3G20950
	AT3G20940
	AT1G49120
	AT4G13266
	AT1G51920
	AT1G51915
	AT1G51913
	AT1G14950
	AT1G14960
	AT2G24720
	AT1G05580
	AT1G76500
	AT1G26400
	AT4G09100
	AT4G09110
	AT4G09120
	AT3G24280
	AT3G24290
	AT2G17590
	AT4G11750
	AT5G04210
	AT1G64910
	AT1G64900
	AT1G32030
	AT2G29090
	AT5G01040
	AT1G08090
	AT4G16560
	AT4G16550
	AT4G12950
	AT5G38120
	AT2G28860
	AT4G12150
	AT3G30210
	AT4G12170
	AT3G61290
	AT5G17030
	AT5G56860
	AT2G17060
	AT1G35290
	AT4G35370
	AT3G62850
	AT2G42550
	AT2G42560
	AT4G06534
	AT5G17040
	AT2G36560
	AT1G48690
	AT1G48700
	AT1G02180
	AT5G61160
	AT2G28170
	AT4G15360
	AT2G40050
	AT1G20135
	AT4G08840
	AT1G33890
	AT1G66050
	AT3G28390
	AT2G40170
	AT1G30730
	AT1G30720
	AT4G11310
	AT5G06990
	AT1G18860
	AT3G24600
	AT4G00120
	AT1G19900
	AT1G50610
	AT1G56400
	AT5G60060
	AT1G65170
	AT2G04930
	AT2G18880
	AT4G19930
	AT5G50620
	AT5G39460
	AT1G53360
	AT3G13400
	AT1G10380
	AT1G11740
	AT1G55430
	AT5G39560
	AT1G46840
	AT5G01080
	AT2G46870
	AT4G15390
	AT2G16230
	AT4G01925
	AT5G56490
	AT5G56480
	AT5G56470
	AT5G20470
	AT4G02180
	AT1G58037
	AT2G40560
	AT5G01690
	AT2G02640
	AT2G02650
	AT4G19730
	AT5G58860
	AT5G58850
	AT1G57570
	AT1G71380
	AT1G71370
	AT5G56560
	AT2G14070
	AT5G49680
	AT3G45130
	AT2G25160
	AT5G59930
	AT5G23035
	AT5G23030
	AT5G24230
	AT1G54550
	AT5G07210
	AT5G48060
	AT2G23590
	AT2G23580
	AT3G01270
	AT4G15980
	AT5G47000
	AT4G39590
	AT4G19925
	AT2G16835
	AT4G22410
	AT1G54040
	AT5G37470
	AT3G53290
	AT3G53294
	AT3G53300
	AT3G44710
	AT3G44704
	AT5G17730
	AT3G24610
	AT5G26120
	AT2G02680
	AT4G29370
	AT4G10220
	AT4G32490
	AT1G08100
	AT5G02890
	AT5G02920
	AT5G02930
	AT3G44326
	AT1G71890
	AT5G07540
	AT5G07560
	AT5G07550
	AT5G39471
	AT1G16400
	AT1G16390
	AT4G23600
	AT4G23590
	AT3G49460
	AT3G49450
	AT3G30260
	AT5G25960
	AT3G28270
	AT3G28280
	AT2G33780
	AT3G43890
	AT3G50160
	AT5G41900
	AT3G61400
	AT3G10845
	AT3G24300
	AT1G26390
	AT1G28700
	AT5G26000
	AT3G46370
	AT1G04450
	AT4G10700
	AT1G77340
	AT5G66690
	AT1G67455
	AT3G44810
	AT4G00400
	AT3G25180
	AT5G58460
	AT2G31920
	AT4G00920
	AT2G28850
	AT2G03150
	AT3G17060
	AT2G18540
	AT5G36140
	AT2G30210
	AT5G27870
	AT4G33230
	AT4G13261
	AT2G23100
	AT2G19070
	AT5G42600
	AT1G47786
	AT1G47790
	AT1G47800
	AT5G47990
	AT2G19060
	AT2G30310
	AT2G15020
	AT3G58060
	AT1G05800
	AT5G45220
	AT2G40220
	AT5G39550
	AT5G25620
	AT5G43350
	AT5G35110
	AT4G27420
	AT1G66100
	AT5G45230
	AT2G25450
	AT1G23200
	AT4G22390
	AT4G22400
	AT1G64340
	AT1G26510
	AT3G32047
	AT1G06360
	AT2G03550
	AT5G50470
	AT3G55370
	AT2G03160
	AT5G43760
	AT5G43755
	AT2G42470
	AT5G59940
	AT1G35550
	AT2G29950
	AT3G28291
	AT3G28290
	AT4G19240
	AT5G38670
	AT5G38660
	AT5G38680
	AT1G29860
	AT2G33880
	AT1G65870
	AT4G22700
	AT5G39280
	AT5G39540
	AT2G31770
	AT1G01030
	AT5G54350
	AT3G52020
	AT1G33920
	AT2G41280
	AT5G25980
	AT5G25990
	AT4G08620
	AT5G43040
	AT2G18620
	AT3G42960
	AT3G26830
	AT3G10280
	AT1G43640
	AT1G43630
	AT5G46880
	AT2G02620
	AT2G27420
	AT5G64100
	AT4G16930
	AT5G43370
	AT1G71880
	AT3G03480
	AT3G22345
	AT3G25770
	AT3G21940
	AT5G26620
	AT3G55700
	AT2G29930
	AT2G35930
	AT4G12050
	AT2G23230
	AT2G14670
	AT1G51870
	AT5G63560
	AT5G04680
	AT5G04690
	AT1G34510
	AT4G05490
	AT4G05350
	AT4G05340
	AT5G38240
	AT1G64290
	AT1G01120
	AT2G17600
	AT1G49330
	AT5G11540
	AT3G62170
	AT5G19700
	AT5G52830
	AT3G27250
	AT5G37620
	AT3G16590
	AT3G16580
	AT1G49270
	AT1G49260
	AT3G21790
	AT5G36100
	AT2G30690
	AT2G21060
	AT2G34110
	AT1G48745
	AT2G29040
	AT3G20580
	AT5G49130
	AT4G29650
	AT1G34050
	AT2G04090
	AT5G50480
	AT2G14960
	AT5G42230
	AT1G57580
	AT2G16290
	AT2G23260
	AT2G10940
	AT2G45190
	AT3G46800
	AT4G13263
	AT4G24644
	AT4G24640
	AT4G24650
	AT1G33930
	AT1G67260
	AT2G17310
	AT5G33340
	AT2G20875
	AT4G22680
	AT2G02630
	AT4G15610
	AT3G48280
	AT3G48290
	AT1G05280
	AT3G21720
	AT3G46810
	AT4G39000
	AT5G26050
	AT4G12490
	AT4G22060
	AT3G30280
	AT5G49180
	AT5G26080
	AT5G26070
	AT5G26060
	AT5G24960
	AT2G03740
	AT5G44160
	AT1G63560
	AT1G63570
	AT5G24190
	AT5G39480
	AT1G20132
	AT3G44080
	AT5G15660
	AT5G15670
	AT1G52470
	AT4G09440
	AT4G09450
	AT2G26250
	AT5G28630
	AT4G18350
	AT4G03160
	AT4G03170
	AT4G03165
	AT3G28300
	AT3G54340
	AT4G33850
	AT4G33860
	AT5G55080
	AT3G44930
	AT3G44920
	AT3G44910
	AT5G45210
	AT4G01340
	AT5G48000
	AT5G59090
	AT1G64870
	AT4G20200
	AT4G20190
	AT2G30240
	AT5G26114
	AT2G02450
	AT1G20795
	AT1G20790
	AT5G54585
	AT5G54370
	AT3G21800
	AT5G28960
	AT4G19740
	AT1G33020
	AT5G43030
	AT1G31880
	AT2G30090
	AT3G01015
	AT3G20993
	AT3G20980
	AT5G51470
	AT5G51490
	AT5G51480
	AT2G17070
	AT2G17080
	AT2G17090
	AT1G20130
	AT1G44224
	AT5G24070
	AT1G48980
	AT2G30300
	AT5G45530
	AT4G18790
	AT5G23960
	AT5G23970
	AT1G59790
	AT2G16005
	AT4G16920
	AT5G16580
	AT2G18140
	AT1G70970
	AT4G39745
	AT4G39753
	AT4G39756
	AT4G39750
	AT1G26720
	AT3G45540
	AT3G45530
	AT2G14500
	AT3G46240
	AT5G02980
	AT5G02990
	AT5G03010
	AT5G03000
	AT2G47780
	AT2G44550
	AT2G44560
	AT5G46877
	AT3G02150
	AT2G32830
	AT2G02610
	AT5G28690
	AT5G28680
	AT3G05450
	AT3G05440
	AT1G80540
	AT5G22910
	AT2G07140
	AT1G60250
	AT1G33910
	AT1G33900
	AT2G04680
	AT2G42480
	AT1G63330
	AT1G63320
	AT4G13410
	AT3G51560
	AT5G38030
	AT1G77650
	AT3G43829
	AT3G45560
	AT3G45570
	AT1G30350
	AT3G31051
	AT3G31068
	AT5G17090
	AT5G17080
	AT5G17100
	AT3G58450
	AT1G62940
	AT5G25810
	AT1G79250
	AT1G27550
	AT1G27540
	AT1G14549
	AT3G03260
	AT1G21860
	AT4G18540
	AT5G42590
	AT1G60280
	AT1G60320
	AT1G60300
	AT1G64070
	AT3G52670
	AT3G44840
	AT2G33080
	AT1G66720
	AT2G29220
	AT3G48270
	AT3G29590
	AT1G31310
	AT4G11385
	AT4G11390
	AT4G11393
	AT1G03790
	AT5G37970
	AT1G34047
	AT4G37770
	AT1G24400
	AT5G23260
	AT5G43110
	AT5G61605
	AT1G20740
	AT3G22235
	AT2G28630
	AT5G07060
	AT5G61700
	AT5G61690
	AT2G44540
	AT3G52000
	AT3G52010
	AT3G56060
	AT3G27500
	AT3G27490
	AT3G27503
	AT1G23690
	AT1G23680
	AT3G49770
	AT5G38450
	AT1G79680
	AT2G38230
	AT2G38240
	AT4G20210
	AT2G23171
	AT1G49100
	AT5G50700
	AT3G52450
	AT1G28695
	AT1G22600
	AT4G08867
	AT2G04032
	AT2G28020
	AT2G28030
	AT1G79860
	AT1G79850
	AT1G79840
	AT5G02460
	AT1G21550
	AT3G29050
	AT4G23090
	AT1G26945
	AT2G04100
	AT2G39040
	AT2G39030
	AT2G16300
	AT1G60400
	AT4G22070
	AT5G02340
	AT5G02350
	AT1G52680
	AT3G58070
	AT3G58080
	AT2G26410
	AT4G21750
	AT1G56360
	AT4G19820
	AT4G19810
	AT3G18550
	AT3G26140
	AT3G26190
	AT3G17560
	AT3G17570
	AT5G18880
	AT3G24780
	AT4G38590
	AT5G51530
	AT1G66960
	AT1G66950
	AT5G25950
	AT2G47040
	AT1G34650
	AT4G24980
	AT1G60340
	AT1G60380
	AT1G60360
	AT1G60350
	AT1G60370
	AT2G16190
	AT1G78450
	AT1G78460
	AT4G11320
	AT5G01900
	AT1G51220
	AT5G50830
	AT2G46750
	AT3G55590
	AT5G62730
	AT3G11160
	AT1G51850
	AT1G51840
	AT1G48190
	AT5G28520
	AT5G20230
	AT4G20095
	AT4G04890
	AT1G11600
	AT1G63206
	AT1G08135
	AT1G57565
	AT1G78980
	AT1G51190
	AT3G55100
	AT2G30670
	AT1G49930
	AT5G39310
	AT5G39300
	AT5G41820
	AT5G41830
	AT3G52810
	AT3G52820
	AT5G50510
	AT5G50500
	AT4G21366
	AT4G21370
	AT2G20620
	AT1G33730
	AT1G33710
	AT1G33720
	AT1G33709
	AT5G45830
	AT1G02390
	AT5G26010
	AT1G52070
	AT1G30930
	AT1G63930
	AT2G28220
	AT5G66390
	AT5G66400
	AT5G24150
	AT5G51500
	AT2G14760
	AT4G19750
	AT5G39430
	AT5G11050
	AT3G03670
	AT2G25440
	AT4G13190
	AT5G22170
	AT4G33710
	AT1G77655
	AT1G66220
	AT1G52690
	AT3G15830
	AT3G15840
	AT2G02700
	AT1G66210
	AT5G07000
	AT1G51010
	AT1G53690
	AT4G18860
	AT5G56390
	AT2G28010
	AT3G12460
	AT3G12430
	AT3G12470
	AT3G12440
	AT3G07820
	AT3G07830
	AT3G07840
	AT3G17320
	AT3G25490
	AT5G24155
	AT5G40350
	AT1G20730
	AT3G21210
	AT3G21200
	AT1G69150
	AT2G16130
	AT3G05370
	AT5G14860
	AT2G42170
	AT4G27330
	AT5G08090
	AT4G11770
	AT3G27785
	AT5G19640
	AT5G54250
	AT5G54240
	AT5G09750
	AT1G24590
	AT1G35170
	AT1G33925
	AT2G02290
	AT1G33090
	AT1G62530
	AT2G03170
	AT2G03180
	AT1G71290
	AT1G35440
	AT3G44090
	AT1G69120
	AT1G69100
	AT2G04830
	AT4G25820
	AT1G54860
	AT1G54870
	AT1G66320
	AT2G40450
	AT2G22940
	AT3G27480
	AT3G27473
	AT4G01720
	AT1G57800
	AT4G01350
	AT5G51800
	AT1G47350
	AT4G18250
	AT3G55130
	AT5G35830
	AT3G17530
	AT3G17550
	AT3G17540
	AT4G19720
	AT3G49020
	AT3G49010
	AT3G20750
	AT3G01080
	AT4G15330
	AT1G01190
	AT5G48050
	AT3G46340
	AT3G46350
	AT3G46360
	AT1G53830
	AT5G46310
	AT1G35880
	AT4G01520
	AT2G23800
	AT1G75910
	AT5G07040
	AT5G07050
	AT2G22180
	AT2G22170
	AT1G19890
	AT1G20120
	AT5G09490
	AT5G09480
	AT4G14400
	AT4G05470
	AT1G55420
	AT2G33160
	AT2G28085
	AT4G11730
	AT3G17520
	AT4G01180
	AT5G22390
	AT5G43120
	AT1G64255
	AT5G39420
	AT1G52480
	AT1G65860
	AT1G28650
	AT1G28670
	AT1G28660
	AT1G28640
	AT1G28160
	AT1G28170
	AT1G65340
	AT1G65330
	AT2G15327
	AT5G22570
	AT2G33070
	AT1G52800
	AT2G04220
	AT5G56400
	AT4G16530
	AT1G72290
	AT3G50150
	AT3G50140
	AT1G49190
	AT4G03566
	AT3G49040
	AT5G15040
	AT3G46420
	AT3G29110
	AT5G17120
	AT5G17110
	AT2G32530
	AT2G32540
	AT3G43710
	AT1G51330
	AT5G04960
	AT5G04970
	AT1G51000
	AT3G11390
	AT2G21930
	AT2G28180
	AT1G63210
	AT5G25390
	AT5G26090
	AT2G48130
	AT2G48140
	AT2G40440
	AT3G02620
	AT5G40330
	AT2G29000
	AT3G29800
	AT5G57380
	AT3G44830
	AT5G25860
	AT5G25870
	AT5G25850
	AT1G15680
	AT1G02620
	AT1G56630
	AT3G17140
	AT3G17150
	AT3G58400
	AT2G02080
	AT1G26250
	AT1G44191
	AT1G44180
	AT5G28160
	AT4G03565
	AT5G41420
	AT3G27510
	AT2G29600
	AT3G47600
	AT5G24220
	AT5G01680
	AT1G60090
	AT5G53210
	AT3G46900
	AT3G61035
	AT5G16080
	AT5G64110
	AT1G23320
	AT3G53650
	AT3G32040
	AT4G13955
	AT3G10000
	AT5G25400
	AT3G22490
	AT1G64930
	AT5G02360
	AT2G22040
	AT2G22030
	AT2G22055
	AT2G22050
	AT3G22500
	AT4G23580
	AT2G18460
	AT5G46990
	AT3G23130
	AT3G20760
	AT4G22810
	AT2G46740
	AT1G12960
	AT1G47390
	AT4G35120
	AT3G48850
	AT3G52740
	AT2G46770
	AT2G05410
	AT1G26310
	AT1G26320
	AT1G43020
	AT1G43010
	AT5G23980
	AT2G35612
	AT2G34360
	AT5G57520
	AT3G09220
	AT2G22060
	AT4G04090
	AT4G08450
	AT1G64940
	AT3G28345
	AT1G22090
	AT5G26130
	AT3G29635
	AT2G28810
	AT3G47040
	AT3G47030
	AT3G47020
	AT1G28450
	AT5G07200
	AT1G45100
	AT3G10580
	AT3G10585
	AT1G34490
	AT1G34500
	AT1G34480
	AT5G24140
	AT5G24130
	AT4G10350
	AT3G26940
	AT5G24950
	AT3G25750
	AT1G62700
	AT1G32430
	AT1G32420
	AT4G15310
	AT1G33760
	AT1G33750
	AT2G41290
	AT2G31081
	AT2G04230
	AT1G35365
	AT2G31910
	AT5G25840
	AT3G43860
	AT2G05510
	AT2G05500
	AT2G47530
	AT2G47540
	AT5G45640
	AT4G15975
	AT3G46260
	AT3G46270
	AT2G40210
	AT1G14120
	AT1G22080
	AT1G14550
	AT1G64295
	AT1G31885
	AT3G45280
	AT2G03040
	AT1G49250
	AT4G14465
	AT3G22000
	AT3G21990
	AT3G21970
	AT3G21960
	AT3G21980
	AT3G21950
	AT3G45000
	AT1G79430
	AT2G25980
	AT5G46820
	AT5G35917
	AT1G12490
	AT5G09470
	AT5G41250
	AT1G22000
	AT1G21990
	AT1G09550
	AT5G17740
	AT5G17750
	AT5G06170
	AT4G31950
	AT4G37990
	AT5G37900
	AT5G37910
	AT1G29000
	AT1G55440
	AT1G52120
	AT4G19760
	AT4G19770
	AT5G23989
	AT5G23990
	AT3G04370
	AT1G51860
	AT4G15350
	AT5G49250
	AT4G13490
	AT4G13260
	AT5G38350
	AT1G67100
	AT4G13420
	AT1G68610
	AT2G42090
	AT1G68040
	AT1G08465
	AT2G37540
	AT2G37530
	AT5G37210
	AT5G37211
	AT5G37200
	AT2G47870
	AT2G47880
	AT4G12960
	AT3G29260
	AT4G34250
	AT1G60980
	AT1G16940
	AT5G28180
	AT2G43220
	AT2G30680
	AT5G62330
	AT5G22470
	AT4G26920
	AT1G47730
	AT5G19580
	AT1G55700
	AT2G17950
	AT1G51490
	AT4G15370
	AT3G26120
	AT2G32870
	AT2G02770
	AT1G63340
	AT5G16710
	AT1G12950
	AT4G27190
	AT5G17960
	AT5G17970
	AT1G66540
	AT1G66390
	AT5G24550
	AT5G16500
	AT1G45063
	AT1G62510
	AT5G37920
	AT5G07260
	AT1G76240
	AT1G76250
	AT5G24160
	AT1G67450
	AT1G16930
	AT5G24240
	AT2G22750
	AT5G45200
	AT2G19610
	AT2G01240
	AT5G50770
	AT3G26270
	AT5G06710
	AT2G24510
	AT1G28310
	AT4G23390
	AT5G20310
	AT4G20000
	AT4G15380
	AT1G29110
	AT5G50600
	AT1G44090
	AT5G41430
	AT3G21000
	AT2G45430
	AT5G35600
	AT4G15340
	AT1G32770
	AT5G24180
	AT1G12260
	AT4G18310
	AT3G44460
	AT5G22560
	AT1G24020
	AT3G44760
	AT3G44755
	AT1G14130
	AT2G38510
	AT4G15690
	AT4G15680
	AT4G04450
	AT2G21840
	AT4G23550
	AT4G23560
	AT1G35183
	AT2G23400
	AT5G41440
	AT2G24460
	AT2G24470
	AT1G61080
	AT3G10590
	AT3G10595
	AT5G06500
	AT1G67195
	AT1G16980
	AT5G44950
	AT5G44960
	AT5G44970
	AT5G44973
	AT5G44940
	AT1G71280
	AT2G47050
	AT5G63225
	AT5G63230
	AT5G63240
	AT1G03710
	AT1G03720
	AT5G18350
	AT1G71400
	AT1G20070
	AT1G65620
	AT3G61720
	AT2G29770
	AT3G45580
	AT3G45577
	AT1G16290
	AT5G25370
	AT2G04300
	AT5G02900
	AT1G65740
	AT3G22010
	AT2G40435
	AT1G47370
	AT4G13560
	AT4G13610
	AT1G65907
	AT1G65910
	AT5G43590
	AT5G26630
	AT3G01085
	AT5G24080
	AT5G58910
	AT5G13250
	AT3G28360
	AT4G20670
	AT4G20690
	AT4G20650
	AT4G20630
	AT4G20640
	AT4G20710
	AT4G20700
	AT4G20680
	AT4G02310
	AT2G25090
	AT1G70080
	AT2G18480
	AT5G38540
	AT1G64920
	AT3G57260
	AT5G65410
	AT1G33540
	AT1G33530
	AT2G20870
	AT5G46380
	AT3G61040
	AT2G28990
	AT3G26920
	AT5G16700
	AT1G51880
	AT1G51890
	AT4G11610
	AT4G28420
	AT2G30750
	AT3G60900
	AT5G02330
	AT1G51480
	AT1G51470
	AT3G13010
	AT5G07530
	AT5G07520
	AT5G07510
	AT3G47180
	AT3G47170
	AT3G09340
	AT5G24790
	AT5G24780
	AT1G69090
	AT5G22890
	AT5G22900
	AT2G29840
	AT2G29820
	AT2G29810
	AT2G29830
	AT2G29800
	AT2G29790
	AT2G29780
	AT1G47600
	AT1G47603
	AT3G23970
	AT4G09600
	AT4G09610
	AT1G73610
	AT1G73620
	AT5G39290
	AT2G32610
	AT2G32620
	AT4G19910
	AT4G19920
	AT4G13770
	AT5G17500
	AT1G52060
	AT4G19330
	AT4G19340
	AT3G11402
	AT4G19690
	AT5G55240
	AT5G55250
	AT2G35770
	AT2G26700
	AT5G16900
	AT3G59130
	AT3G59120
	AT3G57510
	AT3G24700
	AT3G24710
	AT3G24690
	AT5G48140
	AT5G48130
	AT4G28850
	AT4G28840
	AT4G28860
	AT5G10280
	AT2G43270
	AT2G25890
	AT2G23170
	AT3G18470
	AT3G29040
	AT5G11570
	AT5G48550
	AT2G34350
	AT2G40470
	AT1G30920
	AT3G55650
	AT1G15610
	AT1G15620
	AT1G15630
	AT4G12510
	AT1G75620
	AT5G37870
	AT3G46330
	AT4G36350
	AT1G14930
[truncated: 4,932 more rows]

## Sheet: 3. Only late up vs H3K27me3
Supplemental Table 4: Selection of genes induced or repressed late (3d) or early (3h) in the cold, based on published data (Calixto et al., 2018). Asterisks indicate ** = P < 0.01 of the overlaps.
297	6928		42
Only late up	H3K27me3 targets		Only late up vs H3K27me3		Set1: 297
AT1G01060	AT1G55370		AT1G09350		Set2: 6928
AT1G05550	AT2G45550		AT1G24265		Overlap: 42
AT1G06140	AT4G10520		AT1G25250		Total number of genes: 33282
AT1G06440	AT3G01680		AT1G28600
AT1G06690	AT2G41970		AT1G35290		Representation factor: 0.7
AT1G07070	AT1G54290		AT1G53542		p < 0.002
AT1G07450	AT1G32010		AT1G67760
AT1G07940	AT1G06970		AT1G75900
AT1G08730	AT3G11340		AT1G78990
AT1G08840	AT3G14540		AT2G02120
AT1G09350	AT2G22980		AT2G17470
AT1G10410	AT3G26310		AT2G29760
AT1G10522	AT3G09620		AT2G36750
AT1G13410	AT1G22370		AT2G36970
AT1G14320	AT5G44495		AT2G37690
AT1G14455	AT5G24030		AT3G11050
AT1G15870	AT1G64670		AT3G22120
AT1G17170	AT1G24220		AT3G44990
AT1G18540	AT1G01980		AT3G49320
AT1G20015	AT1G56520		AT3G56890
AT1G21650	AT2G39240		AT3G63200
AT1G22770	AT1G78950		AT4G01440
AT1G22780	AT3G45140		AT4G01985
AT1G23100	AT4G36870		AT4G12470
AT1G24090	AT1G05270		AT4G12480
AT1G24265	AT1G74810		AT4G16265
AT1G25250	AT1G33610		AT4G17770
AT1G26770	AT2G24480		AT4G23496
AT1G27760	AT3G12970		AT4G31870
AT1G28600	AT3G19040		AT4G36220
AT1G29380	AT1G10270		AT5G02260
AT1G31835	AT3G28780		AT5G07010
AT1G32385	AT3G26240		AT5G09510
AT1G35290	AT3G26160		AT5G17780
AT1G43170	AT5G03640		AT5G24105
AT1G43605	AT1G32960		AT5G25110
AT1G48570	AT1G01340		AT5G28030
AT1G48580	AT1G04470		AT5G46600
AT1G48630	AT2G18340		AT5G48070
AT1G51090	AT4G14280		AT5G48420
AT1G51380	AT4G39490		AT5G53920
AT1G52430	AT5G18860		AT5G63140
AT1G52450	AT4G16690		42
AT1G52930	AT1G19670
AT1G53542	AT5G48400
AT1G54310	AT3G45060
AT1G54570	AT5G54062
AT1G55205	AT5G06800
AT1G55320	AT5G07571
AT1G56050	AT5G38420
AT1G59990	AT5G44260
AT1G60680	AT1G32020
AT1G67360	AT2G15080
AT1G67760	AT1G64660
AT1G69200	AT3G09130
AT1G70185	AT2G18350
AT1G70640	AT5G06520
AT1G70800	AT3G56360
AT1G71030	AT3G54520
AT1G72730	AT5G13210
AT1G74870	AT1G33770
AT1G75900	AT2G17170
AT1G78206	AT5G26110
AT1G78570	AT5G48940
AT1G78990	AT3G54510
AT1G79410	AT5G39020
AT1G79530	AT2G15660
AT1G80770	AT1G29720
AT2G02120	AT1G63370
AT2G02740	AT3G01490
AT2G04530	AT3G13830
AT2G07715	AT5G07760
AT2G12020	AT1G05540
AT2G15128	AT5G46490
AT2G15130	AT4G08360
AT2G17230	AT2G24610
AT2G17470	AT2G36750
AT2G21350	AT1G27480
AT2G21580	AT4G36700
AT2G27840	AT2G47430
AT2G28000	AT5G07570
AT2G28560	AT5G39400
AT2G28900	AT5G07572
AT2G29760	AT5G42750
AT2G30970	AT4G10510
AT2G31250	AT1G63350
AT2G32060	AT2G26420
AT2G32640	AT4G31870
AT2G33210	AT5G39010
AT2G34660	AT1G44130
AT2G35790	AT2G34990
AT2G36620	AT4G31875
AT2G36750	AT5G38990
AT2G36970	AT3G15940
AT2G37260	AT4G20940
AT2G37690	AT1G80470
AT2G40010	AT4G05360
AT2G40400	AT4G28790
AT2G41460	AT4G25580
AT2G41950	AT5G48020
AT2G46375	AT3G18810
AT2G46790	AT2G29330
AT3G02230	AT5G28470
AT3G02990	AT4G10530
AT3G03060	AT2G39010
AT3G04550	AT2G16910
AT3G04800	AT2G16380
AT3G05500	AT3G26330
AT3G06700	AT5G15680
AT3G07430	AT2G13350
AT3G09200	AT2G38500
AT3G09650	AT1G78990
AT3G10690	AT3G05610
AT3G11050	AT3G25760
AT3G13180	AT5G61280
AT3G14580	AT1G72000
AT3G14690	AT2G17010
AT3G14890	AT1G22380
AT3G14900	AT5G09730
AT3G15140	AT4G05310
AT3G15650	AT3G23870
AT3G16280	AT2G07560
AT3G16320	AT1G33860
AT3G17830	AT1G30740
AT3G18000	AT2G40340
AT3G18130	AT1G79915
AT3G19350	AT1G73310
AT3G20440	AT1G47450
AT3G21300	AT1G50180
AT3G22120	AT4G00360
AT3G22125	AT1G02570
AT3G23830	AT4G11460
AT3G24190	AT4G04830
AT3G24830	AT1G63750
AT3G25795	AT1G51500
AT3G27750	AT3G28520
AT3G44750	AT2G44380
AT3G44900	AT3G28810
AT3G44990	AT5G28030
AT3G46970	AT5G60070
AT3G48660	AT1G30800
AT3G49320	AT1G55800
AT3G49725	AT1G52880
AT3G51800	AT2G10440
AT3G51870	AT1G28040
AT3G53530	AT4G10540
AT3G54470	AT5G09710
AT3G55060	AT2G23210
AT3G55280	AT2G23530
AT3G56070	AT1G29680
AT3G56090	AT3G05602
AT3G56890	AT3G02810
AT3G58480	AT1G02540
AT3G58520	AT4G00110
AT3G60245	AT4G00050
AT3G61230	AT3G52310
AT3G62740	AT2G43440
AT3G63200	AT2G21480
AT4G00620	AT2G25540
AT4G01060	AT1G27490
AT4G01080	AT3G61970
AT4G01440	AT1G22360
AT4G01670	AT4G40080
AT4G01985	AT1G62620
AT4G02930	AT1G69480
AT4G03292	AT4G16990
AT4G04760	AT1G63360
AT4G08390	AT1G17910
AT4G09730	AT1G11810
AT4G10440	AT1G26500
AT4G10450	AT3G14300
AT4G12470	AT1G74820
AT4G12480	AT5G50630
AT4G14320	AT3G17330
AT4G15563	AT4G28780
AT4G16265	AT4G28775
AT4G16390	AT2G24680
AT4G16835	AT2G28270
AT4G17098	AT3G01880
AT4G17760	AT5G05160
AT4G17770	AT3G09140
AT4G18100	AT2G20800
AT4G18750	AT4G00600
AT4G18840	AT2G23200
AT4G19120	AT5G20710
AT4G21215	AT3G10510
AT4G21770	AT3G42800
AT4G23290	AT4G05240
AT4G23496	AT4G05230
AT4G23940	AT5G28640
AT4G24860	AT1G17810
AT4G25640	AT3G55580
AT4G26055	AT2G24580
AT4G26370	AT1G02980
AT4G27790	AT1G44478
AT4G28560	AT2G02890
AT4G28590	AT5G48090
AT4G28900	AT1G20500
AT4G30720	AT5G17050
AT4G30830	AT1G55550
AT4G31700	AT1G44970
AT4G31810	AT3G58410
AT4G31870	AT5G25250
AT4G33355	AT2G14100
AT4G34550	AT3G59180
AT4G34990	AT2G32550
AT4G36220	AT3G55870
AT4G36580	AT5G13380
AT4G38100	AT1G78955
AT4G38380	AT1G20860
AT4G38580	AT2G23180
AT4G39960	AT5G58180
AT4G40000	AT2G20570
AT4G40065	AT2G36261
AT5G01335	AT2G04070
AT5G02260	AT5G03550
AT5G02270	AT2G36790
AT5G02590	AT5G59130
AT5G05280	AT1G56410
AT5G05282	AT5G18870
AT5G06400	AT1G34580
AT5G07010	AT2G04160
AT5G07090	AT2G33020
AT5G07810	AT4G11540
AT5G08400	AT3G48950
AT5G08610	AT5G60350
AT5G09510	AT3G48630
AT5G10572	AT3G22330
AT5G11160	AT1G59453
AT5G12020	AT2G39250
AT5G12470	AT1G46912
AT5G13370	AT4G15500
AT5G14580	AT5G41410
AT5G14640	AT3G63470
AT5G14660	AT1G56550
AT5G15450	AT4G28670
AT5G16040	AT4G10560
AT5G16970	AT1G65800
AT5G16980	AT3G58120
AT5G17010	AT1G65200
AT5G17780	AT1G18210
AT5G18820	AT2G29370
AT5G20830	AT3G42880
AT5G24105	AT2G32835
AT5G25110	AT2G04080
AT5G26860	AT4G19520
AT5G27120	AT5G50220
AT5G27680	AT5G07180
AT5G28030	AT1G45191
AT5G28080	AT3G28320
AT5G28919	AT5G20110
AT5G41650	AT5G46540
AT5G43860	AT1G64830
AT5G44005	AT4G11720
AT5G44575	AT4G05265
AT5G44590	AT4G05270
AT5G45920	AT4G05260
AT5G46600	AT1G65790
AT5G47455	AT1G51780
AT5G48070	AT5G50200
AT5G48420	AT5G28300
AT5G48470	AT3G02020
AT5G49190	AT4G38190
AT5G49560	AT3G45790
AT5G49910	AT3G57460
AT5G51220	AT3G24240
AT5G52290	AT1G68530
AT5G53920	AT3G44250
AT5G55280	AT5G44490
AT5G55570	AT2G19210
AT5G55580	AT2G14289
AT5G57450	AT1G28020
AT5G58370	AT1G28030
AT5G58420	AT1G79910
AT5G58700	AT5G02940
AT5G58760	AT5G06740
AT5G59850	AT1G16380
AT5G60335	AT2G01360
AT5G60540	AT5G37430
AT5G60730	AT2G18180
AT5G61030	AT3G28770
AT5G61170	AT1G68850
AT5G61350	AT3G57020
AT5G61490	AT4G19515
AT5G61820	AT5G36910
AT5G61950	AT1G68520
AT5G62960	AT1G08140
AT5G63140	AT1G20290
AT5G63290	AT2G36780
AT5G64480	AT5G03435
AT5G65060	AT5G25230
AT5G65165	AT1G57590
AT5G66530	AT5G25020
AT5G66760	AT5G25030
AT5G67480	AT5G25310
ATCG00180	AT2G22950
ATCG00190	AT2G22960
297	AT5G39000
	AT3G14570
	AT2G35765
	AT5G38080
	AT3G47540
	AT1G71770
	AT1G69160
	AT4G15040
	AT3G45510
	AT1G56530
	AT2G33385
	AT2G05360
	AT1G23410
	AT1G54560
	AT1G49790
	AT5G01330
	AT1G12740
	AT1G03495
	AT3G28321
	AT4G38880
	AT2G21490
	AT1G69470
	AT2G44370
	AT3G11990
	AT3G47380
	AT1G31270
	AT5G21030
	AT2G24130
	AT5G45540
	AT1G62630
	AT1G67640
	AT3G56290
	AT3G32030
	AT1G59077
	AT3G13403
	AT1G06980
	AT3G27720
	AT4G23310
	AT2G27010
	AT5G44850
	AT3G28820
	AT4G10695
	AT2G24490
	AT4G25590
	AT2G37790
	AT5G37050
	AT5G59220
	AT5G52090
	AT1G49920
	AT4G08670
	AT1G78860
	AT1G59500
	AT3G28020
	AT5G43520
	AT1G34575
	AT5G01320
	AT1G43171
	AT1G58050
	AT2G27120
	AT5G59110
	AT5G59120
	AT1G67170
	AT2G01370
	AT2G23190
	AT4G00610
	AT1G11990
	AT3G01329
	AT3G58440
	AT5G04530
	AT3G48960
	AT3G09380
	AT2G29760
	AT4G03500
	AT3G22350
	AT1G11980
	AT1G10680
	AT4G16090
	AT4G16095
	AT3G47400
	AT4G16080
	AT3G45555
	AT2G27000
	AT3G26320
	AT3G12000
	AT3G47010
	AT5G25610
	AT5G24210
	AT5G07410
	AT5G50520
	AT5G44550
	AT5G37420
	AT5G58820
	AT4G02190
	AT3G53150
	AT1G57650
	AT2G40550
	AT4G17770
	AT3G29060
	AT5G54550
	AT2G33640
	AT5G20100
	AT5G37640
	AT2G29590
	AT3G45260
	AT1G31400
	AT3G23270
	AT1G55560
	AT5G55330
	AT4G26930
	AT1G35180
	AT1G35181
	AT3G26147
	AT3G26150
	AT1G51805
	AT2G40330
	AT1G03340
	AT1G04580
	AT2G14560
	AT4G08878
	AT2G35700
	AT3G52320
	AT1G06100
	AT3G24270
	AT4G01930
	AT3G43180
	AT5G34780
	AT2G25240
	AT5G26100
	AT3G49130
	AT4G10465
	AT4G39010
	AT2G20330
	AT3G15880
	AT1G28690
	AT1G01400
	AT1G01410
	AT1G01420
	AT3G44120
	AT4G14140
	AT4G03298
	AT1G21540
	AT2G36760
	AT3G57240
	AT1G55790
	AT3G51570
	AT3G14510
	AT3G14490
	AT3G14480
	AT3G14520
	AT4G25930
	AT1G10220
	AT3G28380
	AT5G17980
	AT2G26560
	AT3G09450
	AT2G28040
	AT3G45710
	AT2G29060
	AT1G18280
	AT2G23760
	AT3G51420
	AT2G21850
	AT1G77830
	AT2G35215
	AT2G14290
	AT3G61150
	AT5G64780
	AT3G21690
	AT1G62030
	AT2G46490
	AT4G04500
	AT1G22760
	AT2G43920
	AT5G36260
	AT4G15990
	AT2G04480
	AT4G20100
	AT5G61740
	AT2G35000
	AT3G29030
	AT5G35715
	AT1G50760
	AT1G01390
	AT2G13950
	AT3G59580
	AT2G29750
	AT3G45690
	AT3G45700
	AT3G26280
	AT3G26290
	AT3G50740
	AT1G31090
	AT4G38870
	AT3G57160
	AT4G28800
	AT4G28811
	AT2G36260
	AT2G36255
	AT5G18990
	AT5G18890
	AT2G27370
	AT1G65180
	AT1G65190
	AT5G20630
	AT1G20680
	AT5G45840
	AT1G50310
	AT1G26410
	AT5G26310
	AT1G56540
	AT1G31600
	AT2G29380
	AT5G39470
	AT1G52940
	AT5G64790
	AT4G12920
	AT2G15390
	AT1G15310
	AT3G55710
	AT3G45680
	AT5G25320
	AT3G30842
	AT1G29670
	AT3G23140
	AT2G15370
	AT4G32500
	AT2G02300
	AT2G02310
	AT2G02320
	AT4G39580
	AT1G17800
	AT4G18050
	AT5G63750
	AT5G05840
	AT2G18190
	AT5G37650
	AT5G51950
	AT5G64770
	AT1G51810
	AT1G78815
	AT2G29100
	AT1G11270
	AT2G16120
	AT5G10230
	AT2G27385
	AT2G20805
	AT1G19160
	AT4G30230
	AT5G49270
	AT1G62320
	AT4G37980
	AT3G53280
	AT1G22420
	AT1G34315
	AT3G27710
	AT1G24265
	AT2G31480
	AT2G31470
	AT2G31460
	AT1G26240
	AT1G22340
	AT5G61720
	AT5G61730
	AT2G13620
	AT1G21530
	AT1G05460
	AT3G19160
	AT2G16810
	AT5G62280
	AT1G64950
	AT1G66570
	AT5G44770
	AT4G34380
	AT5G37040
	AT1G66090
	AT3G43190
	AT2G14700
	AT2G19220
	AT3G47543
	AT2G04570
	AT4G11490
	AT1G23530
	AT1G23540
	AT2G36770
	AT3G29380
	AT1G14100
	AT4G04510
	AT1G65770
	AT1G65760
	AT3G12410
	AT4G25530
	AT3G28790
	AT4G29620
	AT3G47050
	AT4G08040
	AT2G14440
	AT5G44894
	AT5G13350
	AT5G26260
	AT2G16210
	AT2G16220
	AT2G16200
	AT5G46830
	AT3G12977
	AT2G12190
	AT3G60670
	AT5G47980
	AT3G04570
	AT1G74110
	AT2G02690
	AT4G23520
	AT4G08990
	AT1G55570
	AT2G43580
	AT1G48730
	AT1G48720
	AT2G26050
	AT1G58766
	AT1G55030
	AT2G24670
	AT1G55020
	AT5G40780
	AT5G43340
	AT1G64780
	AT4G22690
	AT1G22150
	AT4G00730
	AT3G29791
	AT2G24740
	AT5G23270
	AT4G08730
	AT4G08740
	AT4G37400
	AT1G15330
	AT3G19940
	AT5G48040
	AT3G05960
	AT5G36110
	AT3G13540
	AT1G30760
	AT1G22710
	AT3G11370
	AT3G11380
	AT3G11385
	AT4G16050
	AT3G29636
	AT5G44306
	AT5G44310
	AT1G19390
	AT2G23250
	AT2G23240
	AT3G29431
	AT3G29430
	AT3G55110
	AT4G37970
	AT5G61610
	AT4G15755
	AT5G20670
	AT5G39490
	AT1G48740
	AT3G25270
	AT1G10385
	AT4G21020
	AT4G21010
	AT1G66650
	AT2G45970
	AT2G13680
	AT2G17160
	AT1G25300
	AT3G26200
	AT4G01770
	AT3G28830
	AT3G22142
	AT2G33420
	AT1G31390
	AT1G08150
	AT4G17800
	AT3G49270
	AT1G07850
	AT3G01900
	AT5G36150
	AT5G26250
	AT5G37060
	AT5G37460
	AT3G46410
	AT3G46400
	AT1G22570
	AT5G65320
	AT2G47030
	AT3G19430
	AT4G15740
	AT4G10160
	AT4G08550
	AT3G58960
	AT2G25150
	AT3G25280
	AT2G26960
	AT5G48510
	AT2G35585
	AT2G35580
	AT4G03570
	AT2G19200
	AT2G24710
	AT3G26250
	AT2G05850
	AT5G20690
	AT1G50870
	AT5G63180
	AT1G64235
	AT4G22440
	AT5G40420
	AT1G31640
	AT4G25790
	AT4G25780
	AT3G13390
	AT5G64120
	AT5G55893
	AT5G55890
	AT3G59230
	AT2G29250
	AT2G25340
	AT2G25330
	AT2G05520
	AT3G58950
	AT4G15400
	AT3G29560
	AT2G14510
	AT4G01500
	AT1G31690
	AT3G53640
	AT2G46495
	AT3G22120
	AT2G12646
	AT5G55880
	AT1G52490
	AT5G56369
	AT5G56370
	AT5G44430
	AT5G44440
	AT5G44420
	AT2G44240
	AT2G26950
	AT5G54610
	AT4G15396
	AT4G10410
	AT3G27150
	AT4G19940
	AT3G59240
	AT1G35890
	AT1G31670
	AT5G42591
	AT5G48100
	AT1G08160
	AT4G19800
	AT4G15870
	AT2G25370
	AT2G30220
	AT1G66640
	AT1G66630
	AT5G50300
	AT1G66060
	AT4G26340
	AT4G26330
	AT4G33720
	AT5G38340
	AT1G20990
	AT4G29640
	AT4G29630
	AT1G26420
	AT2G22145
	AT5G59510
	AT5G59520
	AT3G18330
	AT1G67000
	AT1G48910
	AT3G18320
	AT4G10780
	AT3G22640
	AT3G25260
	AT3G25265
	AT5G43360
	AT1G17770
	AT4G26200
	AT3G48620
	AT1G62170
	AT1G14940
	AT4G08868
	AT4G16008
	AT2G25360
	AT4G16260
	AT1G68825
	AT3G21500
	AT4G12190
	AT4G36260
	AT3G20960
	AT3G20950
	AT3G20940
	AT1G49120
	AT4G13266
	AT1G51920
	AT1G51915
	AT1G51913
	AT1G14950
	AT1G14960
	AT2G24720
	AT1G05580
	AT1G76500
	AT1G26400
	AT4G09100
	AT4G09110
	AT4G09120
	AT3G24280
	AT3G24290
	AT2G17590
	AT4G11750
	AT5G04210
	AT1G64910
	AT1G64900
	AT1G32030
	AT2G29090
	AT5G01040
	AT1G08090
	AT4G16560
	AT4G16550
	AT4G12950
	AT5G38120
	AT2G28860
	AT4G12150
	AT3G30210
	AT4G12170
	AT3G61290
	AT5G17030
	AT5G56860
	AT2G17060
	AT1G35290
	AT4G35370
	AT3G62850
	AT2G42550
	AT2G42560
	AT4G06534
	AT5G17040
	AT2G36560
	AT1G48690
	AT1G48700
	AT1G02180
	AT5G61160
	AT2G28170
	AT4G15360
	AT2G40050
	AT1G20135
	AT4G08840
	AT1G33890
	AT1G66050
	AT3G28390
	AT2G40170
	AT1G30730
	AT1G30720
	AT4G11310
	AT5G06990
	AT1G18860
	AT3G24600
	AT4G00120
	AT1G19900
	AT1G50610
	AT1G56400
	AT5G60060
	AT1G65170
	AT2G04930
	AT2G18880
	AT4G19930
	AT5G50620
	AT5G39460
	AT1G53360
	AT3G13400
	AT1G10380
	AT1G11740
	AT1G55430
	AT5G39560
	AT1G46840
	AT5G01080
	AT2G46870
	AT4G15390
	AT2G16230
	AT4G01925
	AT5G56490
	AT5G56480
	AT5G56470
	AT5G20470
	AT4G02180
	AT1G58037
	AT2G40560
	AT5G01690
	AT2G02640
	AT2G02650
	AT4G19730
	AT5G58860
	AT5G58850
	AT1G57570
	AT1G71380
	AT1G71370
	AT5G56560
	AT2G14070
	AT5G49680
	AT3G45130
	AT2G25160
	AT5G59930
	AT5G23035
	AT5G23030
	AT5G24230
	AT1G54550
	AT5G07210
	AT5G48060
	AT2G23590
	AT2G23580
	AT3G01270
	AT4G15980
	AT5G47000
	AT4G39590
	AT4G19925
	AT2G16835
	AT4G22410
	AT1G54040
	AT5G37470
	AT3G53290
	AT3G53294
	AT3G53300
	AT3G44710
	AT3G44704
	AT5G17730
	AT3G24610
	AT5G26120
	AT2G02680
	AT4G29370
	AT4G10220
	AT4G32490
	AT1G08100
	AT5G02890
	AT5G02920
	AT5G02930
	AT3G44326
	AT1G71890
	AT5G07540
	AT5G07560
	AT5G07550
	AT5G39471
	AT1G16400
	AT1G16390
	AT4G23600
	AT4G23590
	AT3G49460
	AT3G49450
	AT3G30260
	AT5G25960
	AT3G28270
	AT3G28280
	AT2G33780
	AT3G43890
	AT3G50160
	AT5G41900
	AT3G61400
	AT3G10845
	AT3G24300
	AT1G26390
	AT1G28700
	AT5G26000
	AT3G46370
	AT1G04450
	AT4G10700
	AT1G77340
	AT5G66690
	AT1G67455
	AT3G44810
	AT4G00400
	AT3G25180
	AT5G58460
	AT2G31920
	AT4G00920
	AT2G28850
	AT2G03150
	AT3G17060
	AT2G18540
	AT5G36140
	AT2G30210
	AT5G27870
	AT4G33230
	AT4G13261
	AT2G23100
	AT2G19070
	AT5G42600
	AT1G47786
	AT1G47790
	AT1G47800
	AT5G47990
	AT2G19060
	AT2G30310
	AT2G15020
	AT3G58060
	AT1G05800
	AT5G45220
	AT2G40220
	AT5G39550
	AT5G25620
	AT5G43350
	AT5G35110
	AT4G27420
	AT1G66100
	AT5G45230
	AT2G25450
	AT1G23200
	AT4G22390
	AT4G22400
	AT1G64340
	AT1G26510
	AT3G32047
	AT1G06360
	AT2G03550
	AT5G50470
	AT3G55370
	AT2G03160
	AT5G43760
	AT5G43755
	AT2G42470
	AT5G59940
	AT1G35550
	AT2G29950
	AT3G28291
	AT3G28290
	AT4G19240
	AT5G38670
	AT5G38660
	AT5G38680
	AT1G29860
	AT2G33880
	AT1G65870
	AT4G22700
	AT5G39280
	AT5G39540
	AT2G31770
	AT1G01030
	AT5G54350
	AT3G52020
	AT1G33920
	AT2G41280
	AT5G25980
	AT5G25990
	AT4G08620
	AT5G43040
	AT2G18620
	AT3G42960
	AT3G26830
	AT3G10280
	AT1G43640
	AT1G43630
	AT5G46880
	AT2G02620
	AT2G27420
	AT5G64100
	AT4G16930
	AT5G43370
	AT1G71880
	AT3G03480
	AT3G22345
	AT3G25770
	AT3G21940
	AT5G26620
	AT3G55700
	AT2G29930
	AT2G35930
	AT4G12050
	AT2G23230
	AT2G14670
	AT1G51870
	AT5G63560
	AT5G04680
	AT5G04690
	AT1G34510
	AT4G05490
	AT4G05350
	AT4G05340
	AT5G38240
	AT1G64290
	AT1G01120
	AT2G17600
	AT1G49330
	AT5G11540
	AT3G62170
	AT5G19700
	AT5G52830
	AT3G27250
	AT5G37620
	AT3G16590
	AT3G16580
	AT1G49270
	AT1G49260
	AT3G21790
	AT5G36100
	AT2G30690
	AT2G21060
	AT2G34110
	AT1G48745
	AT2G29040
	AT3G20580
	AT5G49130
	AT4G29650
	AT1G34050
	AT2G04090
	AT5G50480
	AT2G14960
	AT5G42230
	AT1G57580
	AT2G16290
	AT2G23260
	AT2G10940
	AT2G45190
	AT3G46800
	AT4G13263
	AT4G24644
	AT4G24640
	AT4G24650
	AT1G33930
	AT1G67260
	AT2G17310
	AT5G33340
	AT2G20875
	AT4G22680
	AT2G02630
	AT4G15610
	AT3G48280
	AT3G48290
	AT1G05280
	AT3G21720
	AT3G46810
	AT4G39000
	AT5G26050
	AT4G12490
	AT4G22060
	AT3G30280
	AT5G49180
	AT5G26080
	AT5G26070
	AT5G26060
	AT5G24960
	AT2G03740
	AT5G44160
	AT1G63560
	AT1G63570
	AT5G24190
	AT5G39480
	AT1G20132
	AT3G44080
	AT5G15660
	AT5G15670
	AT1G52470
	AT4G09440
	AT4G09450
	AT2G26250
	AT5G28630
	AT4G18350
	AT4G03160
	AT4G03170
	AT4G03165
	AT3G28300
	AT3G54340
	AT4G33850
	AT4G33860
	AT5G55080
	AT3G44930
	AT3G44920
	AT3G44910
	AT5G45210
	AT4G01340
	AT5G48000
	AT5G59090
	AT1G64870
	AT4G20200
	AT4G20190
	AT2G30240
	AT5G26114
	AT2G02450
	AT1G20795
	AT1G20790
	AT5G54585
	AT5G54370
	AT3G21800
	AT5G28960
	AT4G19740
	AT1G33020
	AT5G43030
	AT1G31880
	AT2G30090
	AT3G01015
	AT3G20993
	AT3G20980
	AT5G51470
	AT5G51490
	AT5G51480
	AT2G17070
	AT2G17080
	AT2G17090
	AT1G20130
	AT1G44224
	AT5G24070
	AT1G48980
	AT2G30300
	AT5G45530
	AT4G18790
	AT5G23960
	AT5G23970
	AT1G59790
	AT2G16005
	AT4G16920
	AT5G16580
	AT2G18140
	AT1G70970
	AT4G39745
	AT4G39753
	AT4G39756
	AT4G39750
	AT1G26720
	AT3G45540
	AT3G45530
	AT2G14500
	AT3G46240
	AT5G02980
	AT5G02990
	AT5G03010
	AT5G03000
	AT2G47780
	AT2G44550
	AT2G44560
	AT5G46877
	AT3G02150
	AT2G32830
	AT2G02610
	AT5G28690
	AT5G28680
	AT3G05450
	AT3G05440
	AT1G80540
	AT5G22910
	AT2G07140
	AT1G60250
	AT1G33910
	AT1G33900
	AT2G04680
	AT2G42480
	AT1G63330
	AT1G63320
	AT4G13410
	AT3G51560
	AT5G38030
	AT1G77650
	AT3G43829
	AT3G45560
	AT3G45570
	AT1G30350
	AT3G31051
	AT3G31068
	AT5G17090
	AT5G17080
	AT5G17100
	AT3G58450
	AT1G62940
	AT5G25810
	AT1G79250
	AT1G27550
	AT1G27540
	AT1G14549
	AT3G03260
	AT1G21860
	AT4G18540
	AT5G42590
	AT1G60280
	AT1G60320
	AT1G60300
	AT1G64070
	AT3G52670
	AT3G44840
	AT2G33080
	AT1G66720
	AT2G29220
	AT3G48270
	AT3G29590
	AT1G31310
	AT4G11385
	AT4G11390
	AT4G11393
	AT1G03790
	AT5G37970
	AT1G34047
	AT4G37770
	AT1G24400
	AT5G23260
	AT5G43110
	AT5G61605
	AT1G20740
	AT3G22235
	AT2G28630
	AT5G07060
	AT5G61700
	AT5G61690
	AT2G44540
	AT3G52000
	AT3G52010
	AT3G56060
	AT3G27500
	AT3G27490
	AT3G27503
	AT1G23690
	AT1G23680
	AT3G49770
	AT5G38450
	AT1G79680
	AT2G38230
	AT2G38240
	AT4G20210
	AT2G23171
	AT1G49100
	AT5G50700
	AT3G52450
	AT1G28695
	AT1G22600
	AT4G08867
	AT2G04032
	AT2G28020
	AT2G28030
	AT1G79860
	AT1G79850
	AT1G79840
	AT5G02460
	AT1G21550
	AT3G29050
	AT4G23090
	AT1G26945
	AT2G04100
	AT2G39040
	AT2G39030
	AT2G16300
	AT1G60400
	AT4G22070
	AT5G02340
	AT5G02350
	AT1G52680
	AT3G58070
	AT3G58080
	AT2G26410
	AT4G21750
	AT1G56360
	AT4G19820
	AT4G19810
	AT3G18550
	AT3G26140
	AT3G26190
	AT3G17560
	AT3G17570
	AT5G18880
	AT3G24780
	AT4G38590
	AT5G51530
	AT1G66960
	AT1G66950
	AT5G25950
	AT2G47040
	AT1G34650
	AT4G24980
	AT1G60340
	AT1G60380
	AT1G60360
	AT1G60350
	AT1G60370
	AT2G16190
	AT1G78450
	AT1G78460
	AT4G11320
	AT5G01900
	AT1G51220
	AT5G50830
	AT2G46750
	AT3G55590
	AT5G62730
	AT3G11160
	AT1G51850
	AT1G51840
	AT1G48190
	AT5G28520
	AT5G20230
	AT4G20095
	AT4G04890
	AT1G11600
	AT1G63206
	AT1G08135
	AT1G57565
	AT1G78980
	AT1G51190
	AT3G55100
	AT2G30670
	AT1G49930
	AT5G39310
	AT5G39300
	AT5G41820
	AT5G41830
	AT3G52810
	AT3G52820
	AT5G50510
	AT5G50500
	AT4G21366
	AT4G21370
	AT2G20620
	AT1G33730
	AT1G33710
	AT1G33720
	AT1G33709
	AT5G45830
	AT1G02390
	AT5G26010
	AT1G52070
	AT1G30930
	AT1G63930
	AT2G28220
	AT5G66390
	AT5G66400
	AT5G24150
	AT5G51500
	AT2G14760
	AT4G19750
	AT5G39430
	AT5G11050
	AT3G03670
	AT2G25440
	AT4G13190
	AT5G22170
	AT4G33710
	AT1G77655
	AT1G66220
	AT1G52690
	AT3G15830
	AT3G15840
	AT2G02700
	AT1G66210
	AT5G07000
	AT1G51010
	AT1G53690
	AT4G18860
	AT5G56390
	AT2G28010
	AT3G12460
	AT3G12430
	AT3G12470
	AT3G12440
	AT3G07820
	AT3G07830
	AT3G07840
	AT3G17320
	AT3G25490
	AT5G24155
	AT5G40350
	AT1G20730
	AT3G21210
	AT3G21200
	AT1G69150
	AT2G16130
	AT3G05370
	AT5G14860
	AT2G42170
	AT4G27330
	AT5G08090
	AT4G11770
	AT3G27785
	AT5G19640
	AT5G54250
	AT5G54240
	AT5G09750
	AT1G24590
	AT1G35170
	AT1G33925
	AT2G02290
	AT1G33090
	AT1G62530
	AT2G03170
	AT2G03180
	AT1G71290
	AT1G35440
	AT3G44090
	AT1G69120
	AT1G69100
	AT2G04830
	AT4G25820
	AT1G54860
	AT1G54870
	AT1G66320
	AT2G40450
	AT2G22940
	AT3G27480
	AT3G27473
	AT4G01720
	AT1G57800
	AT4G01350
	AT5G51800
	AT1G47350
	AT4G18250
	AT3G55130
	AT5G35830
	AT3G17530
	AT3G17550
	AT3G17540
	AT4G19720
	AT3G49020
	AT3G49010
	AT3G20750
	AT3G01080
	AT4G15330
	AT1G01190
	AT5G48050
	AT3G46340
	AT3G46350
	AT3G46360
	AT1G53830
	AT5G46310
	AT1G35880
	AT4G01520
	AT2G23800
	AT1G75910
	AT5G07040
	AT5G07050
	AT2G22180
	AT2G22170
	AT1G19890
	AT1G20120
	AT5G09490
	AT5G09480
	AT4G14400
	AT4G05470
	AT1G55420
	AT2G33160
	AT2G28085
	AT4G11730
	AT3G17520
	AT4G01180
	AT5G22390
	AT5G43120
	AT1G64255
	AT5G39420
	AT1G52480
	AT1G65860
	AT1G28650
	AT1G28670
	AT1G28660
	AT1G28640
	AT1G28160
	AT1G28170
	AT1G65340
	AT1G65330
	AT2G15327
	AT5G22570
	AT2G33070
	AT1G52800
	AT2G04220
	AT5G56400
	AT4G16530
	AT1G72290
	AT3G50150
	AT3G50140
	AT1G49190
	AT4G03566
	AT3G49040
	AT5G15040
	AT3G46420
	AT3G29110
	AT5G17120
	AT5G17110
	AT2G32530
	AT2G32540
	AT3G43710
	AT1G51330
	AT5G04960
	AT5G04970
	AT1G51000
	AT3G11390
	AT2G21930
	AT2G28180
	AT1G63210
	AT5G25390
	AT5G26090
	AT2G48130
	AT2G48140
	AT2G40440
	AT3G02620
	AT5G40330
	AT2G29000
	AT3G29800
	AT5G57380
	AT3G44830
	AT5G25860
	AT5G25870
	AT5G25850
	AT1G15680
	AT1G02620
	AT1G56630
	AT3G17140
	AT3G17150
	AT3G58400
	AT2G02080
	AT1G26250
	AT1G44191
	AT1G44180
	AT5G28160
	AT4G03565
	AT5G41420
	AT3G27510
	AT2G29600
	AT3G47600
	AT5G24220
	AT5G01680
	AT1G60090
	AT5G53210
	AT3G46900
	AT3G61035
	AT5G16080
	AT5G64110
	AT1G23320
	AT3G53650
	AT3G32040
	AT4G13955
	AT3G10000
	AT5G25400
	AT3G22490
	AT1G64930
	AT5G02360
	AT2G22040
	AT2G22030
	AT2G22055
	AT2G22050
	AT3G22500
	AT4G23580
	AT2G18460
	AT5G46990
	AT3G23130
	AT3G20760
	AT4G22810
	AT2G46740
	AT1G12960
	AT1G47390
	AT4G35120
	AT3G48850
	AT3G52740
	AT2G46770
	AT2G05410
	AT1G26310
	AT1G26320
	AT1G43020
	AT1G43010
	AT5G23980
	AT2G35612
	AT2G34360
	AT5G57520
	AT3G09220
	AT2G22060
	AT4G04090
	AT4G08450
	AT1G64940
	AT3G28345
	AT1G22090
	AT5G26130
	AT3G29635
	AT2G28810
	AT3G47040
	AT3G47030
	AT3G47020
	AT1G28450
	AT5G07200
	AT1G45100
	AT3G10580
	AT3G10585
	AT1G34490
	AT1G34500
	AT1G34480
	AT5G24140
	AT5G24130
	AT4G10350
	AT3G26940
	AT5G24950
	AT3G25750
	AT1G62700
	AT1G32430
	AT1G32420
	AT4G15310
	AT1G33760
	AT1G33750
	AT2G41290
	AT2G31081
	AT2G04230
	AT1G35365
	AT2G31910
	AT5G25840
	AT3G43860
	AT2G05510
	AT2G05500
	AT2G47530
	AT2G47540
	AT5G45640
	AT4G15975
	AT3G46260
	AT3G46270
	AT2G40210
	AT1G14120
	AT1G22080
	AT1G14550
	AT1G64295
	AT1G31885
	AT3G45280
	AT2G03040
	AT1G49250
	AT4G14465
	AT3G22000
	AT3G21990
	AT3G21970
	AT3G21960
	AT3G21980
	AT3G21950
	AT3G45000
	AT1G79430
	AT2G25980
	AT5G46820
	AT5G35917
	AT1G12490
	AT5G09470
	AT5G41250
	AT1G22000
	AT1G21990
	AT1G09550
	AT5G17740
	AT5G17750
	AT5G06170
	AT4G31950
	AT4G37990
	AT5G37900
	AT5G37910
	AT1G29000
	AT1G55440
	AT1G52120
	AT4G19760
	AT4G19770
	AT5G23989
	AT5G23990
	AT3G04370
	AT1G51860
	AT4G15350
	AT5G49250
	AT4G13490
	AT4G13260
	AT5G38350
	AT1G67100
	AT4G13420
	AT1G68610
	AT2G42090
	AT1G68040
	AT1G08465
	AT2G37540
	AT2G37530
	AT5G37210
	AT5G37211
	AT5G37200
	AT2G47870
	AT2G47880
	AT4G12960
	AT3G29260
	AT4G34250
	AT1G60980
	AT1G16940
	AT5G28180
	AT2G43220
	AT2G30680
	AT5G62330
	AT5G22470
	AT4G26920
	AT1G47730
	AT5G19580
	AT1G55700
	AT2G17950
	AT1G51490
	AT4G15370
	AT3G26120
	AT2G32870
	AT2G02770
	AT1G63340
	AT5G16710
	AT1G12950
	AT4G27190
	AT5G17960
	AT5G17970
	AT1G66540
	AT1G66390
	AT5G24550
	AT5G16500
	AT1G45063
	AT1G62510
	AT5G37920
	AT5G07260
	AT1G76240
	AT1G76250
	AT5G24160
	AT1G67450
	AT1G16930
	AT5G24240
	AT2G22750
	AT5G45200
	AT2G19610
	AT2G01240
	AT5G50770
	AT3G26270
	AT5G06710
	AT2G24510
	AT1G28310
	AT4G23390
	AT5G20310
	AT4G20000
	AT4G15380
	AT1G29110
	AT5G50600
	AT1G44090
	AT5G41430
	AT3G21000
	AT2G45430
	AT5G35600
	AT4G15340
	AT1G32770
	AT5G24180
	AT1G12260
	AT4G18310
	AT3G44460
	AT5G22560
	AT1G24020
	AT3G44760
	AT3G44755
	AT1G14130
	AT2G38510
	AT4G15690
	AT4G15680
	AT4G04450
	AT2G21840
	AT4G23550
	AT4G23560
	AT1G35183
	AT2G23400
	AT5G41440
	AT2G24460
	AT2G24470
	AT1G61080
	AT3G10590
	AT3G10595
	AT5G06500
	AT1G67195
	AT1G16980
	AT5G44950
	AT5G44960
	AT5G44970
	AT5G44973
	AT5G44940
	AT1G71280
	AT2G47050
	AT5G63225
	AT5G63230
	AT5G63240
	AT1G03710
	AT1G03720
	AT5G18350
	AT1G71400
	AT1G20070
	AT1G65620
	AT3G61720
	AT2G29770
	AT3G45580
	AT3G45577
	AT1G16290
	AT5G25370
	AT2G04300
	AT5G02900
	AT1G65740
	AT3G22010
	AT2G40435
	AT1G47370
	AT4G13560
	AT4G13610
	AT1G65907
	AT1G65910
	AT5G43590
	AT5G26630
	AT3G01085
	AT5G24080
	AT5G58910
	AT5G13250
	AT3G28360
	AT4G20670
	AT4G20690
	AT4G20650
	AT4G20630
	AT4G20640
	AT4G20710
	AT4G20700
	AT4G20680
	AT4G02310
	AT2G25090
	AT1G70080
	AT2G18480
	AT5G38540
	AT1G64920
	AT3G57260
	AT5G65410
	AT1G33540
	AT1G33530
	AT2G20870
	AT5G46380
	AT3G61040
	AT2G28990
	AT3G26920
	AT5G16700
	AT1G51880
	AT1G51890
	AT4G11610
	AT4G28420
	AT2G30750
	AT3G60900
	AT5G02330
	AT1G51480
	AT1G51470
	AT3G13010
	AT5G07530
	AT5G07520
	AT5G07510
	AT3G47180
	AT3G47170
	AT3G09340
	AT5G24790
	AT5G24780
	AT1G69090
	AT5G22890
	AT5G22900
	AT2G29840
	AT2G29820
	AT2G29810
	AT2G29830
	AT2G29800
	AT2G29790
	AT2G29780
	AT1G47600
	AT1G47603
	AT3G23970
	AT4G09600
	AT4G09610
	AT1G73610
	AT1G73620
	AT5G39290
	AT2G32610
	AT2G32620
	AT4G19910
	AT4G19920
	AT4G13770
	AT5G17500
	AT1G52060
	AT4G19330
	AT4G19340
	AT3G11402
	AT4G19690
	AT5G55240
	AT5G55250
	AT2G35770
	AT2G26700
	AT5G16900
	AT3G59130
	AT3G59120
	AT3G57510
	AT3G24700
	AT3G24710
	AT3G24690
	AT5G48140
	AT5G48130
	AT4G28850
	AT4G28840
	AT4G28860
	AT5G10280
	AT2G43270
	AT2G25890
	AT2G23170
	AT3G18470
	AT3G29040
	AT5G11570
	AT5G48550
	AT2G34350
	AT2G40470
	AT1G30920
	AT3G55650
	AT1G15610
	AT1G15620
	AT1G15630
	AT4G12510
	AT1G75620
	AT5G37870
	AT3G46330
	AT4G36350
	AT1G14930
[truncated: 4,932 more rows]

## Sheet: 4. Only late down vs H3K27me3
Supplemental Table 4: Selection of genes induced or repressed late (3d) or early (3h) in the cold, based on published data (Calixto et al., 2018). Asterisks indicate **** = P < 0.0001 of the overlaps.
367	6928		116
Only late down	H3K27me3 targets		Only late down vs H3K27me3		Set1: 367
AT1G01170	AT1G55370		AT1G01190		Set2: 6928
AT1G01190	AT2G45550		AT1G05310		Overlap: 116
AT1G02800	AT4G10520		AT1G09932		Total number of genes: 33282
AT1G05310	AT3G01680		AT1G11070
AT1G05783	AT2G41970		AT1G12080		Representation factor: 1.5
AT1G06620	AT1G54290		AT1G13430		p < 7.395e-07
AT1G06640	AT1G32010		AT1G14120
AT1G07350	AT1G06970		AT1G14240
AT1G09415	AT3G11340		AT1G14890
AT1G09932	AT3G14540		AT1G18410
AT1G10340	AT2G22980		AT1G22380
AT1G10682	AT3G26310		AT1G23120
AT1G10960	AT3G09620		AT1G25230
AT1G11070	AT1G22370		AT1G31040
AT1G11300	AT5G44495		AT1G31710
AT1G12080	AT5G24030		AT1G32100
AT1G12230	AT1G64670		AT1G34315
AT1G12240	AT1G24220		AT1G45201
AT1G13430	AT1G01980		AT1G51270
AT1G13990	AT1G56520		AT1G52800
AT1G14120	AT2G39240		AT1G54020
AT1G14200	AT1G78950		AT1G58370
AT1G14240	AT3G45140		AT1G61810
AT1G14890	AT4G36870		AT1G61820
AT1G15400	AT1G05270		AT1G62620
AT1G15670	AT1G74810		AT1G62660
AT1G17147	AT1G33610		AT1G62760
AT1G17990	AT2G24480		AT1G64360
AT1G18020	AT3G12970		AT1G65486
AT1G18410	AT3G19040		AT1G66960
AT1G19300	AT1G10270		AT1G67810
AT1G19770	AT3G28780		AT1G67865
AT1G20350	AT3G26240		AT1G68620
AT1G20390	AT3G26160		AT1G70020
AT1G20850	AT5G03640		AT1G70690
AT1G21100	AT1G32960		AT1G70830
AT1G21240	AT1G01340		AT1G73330
AT1G22380	AT1G04470		AT1G79760
AT1G23060	AT2G18340		AT1G79910
AT1G23120	AT4G14280		AT2G01340
AT1G23850	AT4G39490		AT2G16380
AT1G24148	AT5G18860		AT2G21770
AT1G25230	AT4G16690		AT2G22770
AT1G25277	AT1G19670		AT2G24850
AT1G26220	AT5G48400		AT2G28210
AT1G27290	AT3G45060		AT2G28410
AT1G27590	AT5G54062		AT2G28580
AT1G29460	AT5G06800		AT2G29130
AT1G31040	AT5G07571		AT2G31020
AT1G31710	AT5G38420		AT2G32160
AT1G32100	AT5G44260		AT2G32870
AT1G32640	AT1G32020		AT2G32880
AT1G33615	AT2G15080		AT2G33080
AT1G34315	AT1G64660		AT2G39310
AT1G35516	AT3G09130		AT2G39330
AT1G43775	AT2G18350		AT2G39850
AT1G45201	AT5G06520		AT2G41870
AT1G48430	AT3G56360		AT2G44570
AT1G48600	AT3G54520		AT2G46760
AT1G49700	AT5G13210		AT3G01490
AT1G51270	AT1G33770		AT3G08500
AT1G52800	AT2G17170		AT3G09260
AT1G54020	AT5G26110		AT3G13950
AT1G54740	AT5G48940		AT3G16420
AT1G55310	AT3G54510		AT3G16430
AT1G56150	AT5G39020		AT3G16530
AT1G56220	AT2G15660		AT3G16920
AT1G56280	AT1G29720		AT3G20460
AT1G58130	AT1G63370		AT3G26330
AT1G58180	AT3G01490		AT3G42800
AT1G58370	AT3G13830		AT3G45860
AT1G59580	AT5G07760		AT3G46490
AT1G60730	AT1G05540		AT3G47010
AT1G61810	AT5G46490		AT3G48280
AT1G61820	AT4G08360		AT3G53280
AT1G62620	AT2G24610		AT3G55646
AT1G62660	AT2G36750		AT3G55890
AT1G62760	AT1G27480		AT3G56060
AT1G63530	AT4G36700		AT3G56360
AT1G64200	AT2G47430		AT3G58200
AT1G64360	AT5G07570		AT3G62860
AT1G64560	AT5G39400		AT4G00880
AT1G65486	AT5G07572		AT4G08160
AT1G66960	AT5G42750		AT4G11211
AT1G67590	AT4G10510		AT4G15765
AT1G67810	AT1G63350		AT4G15960
AT1G67865	AT2G26420		AT4G16745
AT1G68620	AT4G31870		AT4G17860
AT1G69720	AT5G39010		AT4G18550
AT1G70020	AT1G44130		AT4G23310
AT1G70690	AT2G34990		AT4G23670
AT1G70830	AT4G31875		AT4G24050
AT1G72150	AT5G38990		AT4G29930
AT1G72510	AT3G15940		AT4G37530
AT1G73040	AT4G20940		AT5G06800
AT1G73330	AT1G80470		AT5G07080
AT1G74310	AT4G05360		AT5G07760
AT1G74670	AT4G28790		AT5G18600
AT1G75220	AT4G25580		AT5G23820
AT1G76080	AT5G48020		AT5G24160
AT1G77490	AT3G18810		AT5G24420
AT1G78550	AT2G29330		AT5G38280
AT1G78830	AT5G28470		AT5G38420
AT1G79310	AT4G10530		AT5G38710
AT1G79760	AT2G39010		AT5G39020
AT1G79910	AT2G16910		AT5G42530
AT2G01340	AT2G16380		AT5G45380
AT2G02360	AT3G26330		AT5G45970
AT2G02930	AT5G15680		AT5G47590
AT2G04110	AT2G13350		AT5G50950
AT2G04240	AT2G38500		AT5G52120
AT2G05950	AT1G78990		AT5G54660
AT2G07662	AT3G05610		AT5G60490
AT2G07671	AT3G25760		AT5G62280
AT2G07723	AT5G61280		AT5G64870
AT2G14878	AT1G72000		AT5G64910
AT2G14900	AT2G17010		116
AT2G16380	AT1G22380
AT2G17040	AT5G09730
AT2G17880	AT4G05310
AT2G19590	AT3G23870
AT2G20550	AT2G07560
AT2G21770	AT1G33860
AT2G22770	AT1G30740
AT2G23770	AT2G40340
AT2G24850	AT1G79915
AT2G25605	AT1G73310
AT2G27830	AT1G47450
AT2G28210	AT1G50180
AT2G28410	AT4G00360
AT2G28580	AT1G02570
AT2G29130	AT4G11460
AT2G31020	AT4G04830
AT2G31585	AT1G63750
AT2G32160	AT1G51500
AT2G32290	AT3G28520
AT2G32870	AT2G44380
AT2G32880	AT3G28810
AT2G33080	AT5G28030
AT2G33810	AT5G60070
AT2G35210	AT1G30800
AT2G35950	AT1G55800
AT2G36120	AT1G52880
AT2G37340	AT2G10440
AT2G37750	AT1G28040
AT2G37830	AT4G10540
AT2G37920	AT5G09710
AT2G38870	AT2G23210
AT2G39310	AT2G23530
AT2G39330	AT1G29680
AT2G39400	AT3G05602
AT2G39850	AT3G02810
AT2G40320	AT1G02540
AT2G41870	AT4G00110
AT2G42690	AT4G00050
AT2G42760	AT3G52310
AT2G43820	AT2G43440
AT2G44290	AT2G21480
AT2G44570	AT2G25540
AT2G45510	AT1G27490
AT2G45920	AT3G61970
AT2G46760	AT1G22360
AT3G01490	AT4G40080
AT3G02885	AT1G62620
AT3G03000	AT1G69480
AT3G03150	AT4G16990
AT3G03470	AT1G63360
AT3G03870	AT1G17910
AT3G04960	AT1G11810
AT3G05160	AT1G26500
AT3G06420	AT3G14300
AT3G07215	AT1G74820
AT3G08500	AT5G50630
AT3G09260	AT3G17330
AT3G09490	AT4G28780
AT3G09790	AT4G28775
AT3G10200	AT2G24680
AT3G10250	AT2G28270
AT3G10740	AT3G01880
AT3G10985	AT5G05160
AT3G12040	AT3G09140
AT3G13950	AT2G20800
AT3G14760	AT4G00600
AT3G15760	AT2G23200
AT3G16420	AT5G20710
AT3G16430	AT3G10510
AT3G16470	AT3G42800
AT3G16530	AT4G05240
AT3G16770	AT4G05230
AT3G16920	AT5G28640
AT3G18660	AT1G17810
AT3G19580	AT3G55580
AT3G20370	AT2G24580
AT3G20460	AT1G02980
AT3G20470	AT1G44478
AT3G21260	AT2G02890
AT3G23110	AT5G48090
AT3G23240	AT1G20500
AT3G24100	AT5G17050
AT3G25290	AT1G55550
AT3G26170	AT1G44970
AT3G26220	AT3G58410
AT3G26330	AT5G25250
AT3G29240	AT2G14100
AT3G30214	AT3G59180
AT3G42800	AT2G32550
AT3G45860	AT3G55870
AT3G46490	AT5G13380
AT3G46780	AT1G78955
AT3G47010	AT1G20860
AT3G47360	AT2G23180
AT3G48280	AT5G58180
AT3G48350	AT2G20570
AT3G48390	AT2G36261
AT3G48590	AT2G04070
AT3G50210	AT5G03550
AT3G50480	AT2G36790
AT3G51440	AT5G59130
AT3G51960	AT1G56410
AT3G53280	AT5G18870
AT3G53370	AT1G34580
AT3G54260	AT2G04160
AT3G55646	AT2G33020
AT3G55890	AT4G11540
AT3G55990	AT3G48950
AT3G56060	AT5G60350
AT3G56360	AT3G48630
AT3G58200	AT3G22330
AT3G60300	AT1G59453
AT3G61210	AT2G39250
AT3G61280	AT1G46912
AT3G62860	AT4G15500
AT4G00880	AT5G41410
AT4G01026	AT3G63470
AT4G01593	AT1G56550
AT4G05180	AT4G28670
AT4G08160	AT4G10560
AT4G11211	AT1G65800
AT4G11521	AT3G58120
AT4G11530	AT1G65200
AT4G11890	AT1G18210
AT4G11960	AT2G29370
AT4G12400	AT3G42880
AT4G14380	AT2G32835
AT4G14819	AT2G04080
AT4G15260	AT4G19520
AT4G15440	AT5G50220
AT4G15765	AT5G07180
AT4G15780	AT1G45191
AT4G15960	AT3G28320
AT4G16745	AT5G20110
AT4G16870	AT5G46540
AT4G17340	AT1G64830
AT4G17788	AT4G11720
AT4G17860	AT4G05265
AT4G17870	AT4G05270
AT4G18490	AT4G05260
AT4G18550	AT1G65790
AT4G20110	AT1G51780
AT4G21534	AT5G50200
AT4G21650	AT5G28300
AT4G23310	AT3G02020
AT4G23320	AT4G38190
AT4G23400	AT3G45790
AT4G23670	AT3G57460
AT4G24050	AT3G24240
AT4G27740	AT1G68530
AT4G28085	AT3G44250
AT4G28240	AT5G44490
AT4G29890	AT2G19210
AT4G29930	AT2G14289
AT4G31355	AT1G28020
AT4G33150	AT1G28030
AT4G37030	AT1G79910
AT4G37530	AT5G02940
AT4G38540	AT5G06740
AT4G38690	AT1G16380
AT4G38825	AT2G01360
AT5G01250	AT5G37430
AT5G01360	AT2G18180
AT5G01550	AT3G28770
AT5G01610	AT1G68850
AT5G02020	AT3G57020
AT5G02230	AT4G19515
AT5G02690	AT5G36910
AT5G03170	AT1G68520
AT5G04490	AT1G08140
AT5G05320	AT1G20290
AT5G06800	AT2G36780
AT5G06870	AT5G03435
AT5G07080	AT5G25230
AT5G07100	AT1G57590
AT5G07760	AT5G25020
AT5G07770	AT5G25030
AT5G07860	AT5G25310
AT5G08185	AT2G22950
AT5G08240	AT2G22960
AT5G09540	AT5G39000
AT5G10250	AT3G14570
AT5G10695	AT2G35765
AT5G10740	AT5G38080
AT5G14120	AT3G47540
AT5G14450	AT1G71770
AT5G15530	AT1G69160
AT5G16370	AT4G15040
AT5G16660	AT3G45510
AT5G18030	AT1G56530
AT5G18060	AT2G33385
AT5G18080	AT2G05360
AT5G18170	AT1G23410
AT5G18600	AT1G54560
AT5G19140	AT1G49790
AT5G19230	AT5G01330
AT5G19860	AT1G12740
AT5G21020	AT1G03495
AT5G22920	AT3G28321
AT5G23820	AT4G38880
AT5G23860	AT2G21490
AT5G24160	AT1G69470
AT5G24420	AT2G44370
AT5G24800	AT3G11990
AT5G25450	AT3G47380
AT5G35170	AT1G31270
AT5G35370	AT5G21030
AT5G38280	AT2G24130
AT5G38410	AT5G45540
AT5G38420	AT1G62630
AT5G38710	AT1G67640
AT5G39020	AT3G56290
AT5G40020	AT3G32030
AT5G40450	AT1G59077
AT5G40690	AT3G13403
AT5G40890	AT1G06980
AT5G41120	AT3G27720
AT5G41700	AT4G23310
AT5G42530	AT2G27010
AT5G45380	AT5G44850
AT5G45440	AT3G28820
AT5G45490	AT4G10695
AT5G45520	AT2G24490
AT5G45970	AT4G25590
AT5G46250	AT2G37790
AT5G46440	AT5G37050
AT5G47370	AT5G59220
AT5G47590	AT5G52090
AT5G50950	AT1G49920
AT5G51070	AT4G08670
AT5G51440	AT1G78860
AT5G52120	AT1G59500
AT5G52640	AT3G28020
AT5G53160	AT5G43520
AT5G54080	AT1G34575
AT5G54660	AT5G01320
AT5G58770	AT1G43171
AT5G59570	AT1G58050
AT5G60280	AT2G27120
AT5G60360	AT5G59110
AT5G60490	AT5G59120
AT5G61250	AT1G67170
AT5G61900	AT2G01370
AT5G62280	AT2G23190
AT5G63800	AT4G00610
AT5G64870	AT1G11990
AT5G64910	AT3G01329
AT5G66040	AT3G58440
AT5G67420	AT5G04530
ATMG00250	AT3G48960
367	AT3G09380
	AT2G29760
	AT4G03500
	AT3G22350
	AT1G11980
	AT1G10680
	AT4G16090
	AT4G16095
	AT3G47400
	AT4G16080
	AT3G45555
	AT2G27000
	AT3G26320
	AT3G12000
	AT3G47010
	AT5G25610
	AT5G24210
	AT5G07410
	AT5G50520
	AT5G44550
	AT5G37420
	AT5G58820
	AT4G02190
	AT3G53150
	AT1G57650
	AT2G40550
	AT4G17770
	AT3G29060
	AT5G54550
	AT2G33640
	AT5G20100
	AT5G37640
	AT2G29590
	AT3G45260
	AT1G31400
	AT3G23270
	AT1G55560
	AT5G55330
	AT4G26930
	AT1G35180
	AT1G35181
	AT3G26147
	AT3G26150
	AT1G51805
	AT2G40330
	AT1G03340
	AT1G04580
	AT2G14560
	AT4G08878
	AT2G35700
	AT3G52320
	AT1G06100
	AT3G24270
	AT4G01930
	AT3G43180
	AT5G34780
	AT2G25240
	AT5G26100
	AT3G49130
	AT4G10465
	AT4G39010
	AT2G20330
	AT3G15880
	AT1G28690
	AT1G01400
	AT1G01410
	AT1G01420
	AT3G44120
	AT4G14140
	AT4G03298
	AT1G21540
	AT2G36760
	AT3G57240
	AT1G55790
	AT3G51570
	AT3G14510
	AT3G14490
	AT3G14480
	AT3G14520
	AT4G25930
	AT1G10220
	AT3G28380
	AT5G17980
	AT2G26560
	AT3G09450
	AT2G28040
	AT3G45710
	AT2G29060
	AT1G18280
	AT2G23760
	AT3G51420
	AT2G21850
	AT1G77830
	AT2G35215
	AT2G14290
	AT3G61150
	AT5G64780
	AT3G21690
	AT1G62030
	AT2G46490
	AT4G04500
	AT1G22760
	AT2G43920
	AT5G36260
	AT4G15990
	AT2G04480
	AT4G20100
	AT5G61740
	AT2G35000
	AT3G29030
	AT5G35715
	AT1G50760
	AT1G01390
	AT2G13950
	AT3G59580
	AT2G29750
	AT3G45690
	AT3G45700
	AT3G26280
	AT3G26290
	AT3G50740
	AT1G31090
	AT4G38870
	AT3G57160
	AT4G28800
	AT4G28811
	AT2G36260
	AT2G36255
	AT5G18990
	AT5G18890
	AT2G27370
	AT1G65180
	AT1G65190
	AT5G20630
	AT1G20680
	AT5G45840
	AT1G50310
	AT1G26410
	AT5G26310
	AT1G56540
	AT1G31600
	AT2G29380
	AT5G39470
	AT1G52940
	AT5G64790
	AT4G12920
	AT2G15390
	AT1G15310
	AT3G55710
	AT3G45680
	AT5G25320
	AT3G30842
	AT1G29670
	AT3G23140
	AT2G15370
	AT4G32500
	AT2G02300
	AT2G02310
	AT2G02320
	AT4G39580
	AT1G17800
	AT4G18050
	AT5G63750
	AT5G05840
	AT2G18190
	AT5G37650
	AT5G51950
	AT5G64770
	AT1G51810
	AT1G78815
	AT2G29100
	AT1G11270
	AT2G16120
	AT5G10230
	AT2G27385
	AT2G20805
	AT1G19160
	AT4G30230
	AT5G49270
	AT1G62320
	AT4G37980
	AT3G53280
	AT1G22420
	AT1G34315
	AT3G27710
	AT1G24265
	AT2G31480
	AT2G31470
	AT2G31460
	AT1G26240
	AT1G22340
	AT5G61720
	AT5G61730
	AT2G13620
	AT1G21530
	AT1G05460
	AT3G19160
	AT2G16810
	AT5G62280
	AT1G64950
	AT1G66570
	AT5G44770
	AT4G34380
	AT5G37040
	AT1G66090
	AT3G43190
	AT2G14700
	AT2G19220
	AT3G47543
	AT2G04570
	AT4G11490
	AT1G23530
	AT1G23540
	AT2G36770
	AT3G29380
	AT1G14100
	AT4G04510
	AT1G65770
	AT1G65760
	AT3G12410
	AT4G25530
	AT3G28790
	AT4G29620
	AT3G47050
	AT4G08040
	AT2G14440
	AT5G44894
	AT5G13350
	AT5G26260
	AT2G16210
	AT2G16220
	AT2G16200
	AT5G46830
	AT3G12977
	AT2G12190
	AT3G60670
	AT5G47980
	AT3G04570
	AT1G74110
	AT2G02690
	AT4G23520
	AT4G08990
	AT1G55570
	AT2G43580
	AT1G48730
	AT1G48720
	AT2G26050
	AT1G58766
	AT1G55030
	AT2G24670
	AT1G55020
	AT5G40780
	AT5G43340
	AT1G64780
	AT4G22690
	AT1G22150
	AT4G00730
	AT3G29791
	AT2G24740
	AT5G23270
	AT4G08730
	AT4G08740
	AT4G37400
	AT1G15330
	AT3G19940
	AT5G48040
	AT3G05960
	AT5G36110
	AT3G13540
	AT1G30760
	AT1G22710
	AT3G11370
	AT3G11380
	AT3G11385
	AT4G16050
	AT3G29636
	AT5G44306
	AT5G44310
	AT1G19390
	AT2G23250
	AT2G23240
	AT3G29431
	AT3G29430
	AT3G55110
	AT4G37970
	AT5G61610
	AT4G15755
	AT5G20670
	AT5G39490
	AT1G48740
	AT3G25270
	AT1G10385
	AT4G21020
	AT4G21010
	AT1G66650
	AT2G45970
	AT2G13680
	AT2G17160
	AT1G25300
	AT3G26200
	AT4G01770
	AT3G28830
	AT3G22142
	AT2G33420
	AT1G31390
	AT1G08150
	AT4G17800
	AT3G49270
	AT1G07850
	AT3G01900
	AT5G36150
	AT5G26250
	AT5G37060
	AT5G37460
	AT3G46410
	AT3G46400
	AT1G22570
	AT5G65320
	AT2G47030
	AT3G19430
	AT4G15740
	AT4G10160
	AT4G08550
	AT3G58960
	AT2G25150
	AT3G25280
	AT2G26960
	AT5G48510
	AT2G35585
	AT2G35580
	AT4G03570
	AT2G19200
	AT2G24710
	AT3G26250
	AT2G05850
	AT5G20690
	AT1G50870
	AT5G63180
	AT1G64235
	AT4G22440
	AT5G40420
	AT1G31640
	AT4G25790
	AT4G25780
	AT3G13390
	AT5G64120
	AT5G55893
	AT5G55890
	AT3G59230
	AT2G29250
	AT2G25340
	AT2G25330
	AT2G05520
	AT3G58950
	AT4G15400
	AT3G29560
	AT2G14510
	AT4G01500
	AT1G31690
	AT3G53640
	AT2G46495
	AT3G22120
	AT2G12646
	AT5G55880
	AT1G52490
	AT5G56369
	AT5G56370
	AT5G44430
	AT5G44440
	AT5G44420
	AT2G44240
	AT2G26950
	AT5G54610
	AT4G15396
	AT4G10410
	AT3G27150
	AT4G19940
	AT3G59240
	AT1G35890
	AT1G31670
	AT5G42591
	AT5G48100
	AT1G08160
	AT4G19800
	AT4G15870
	AT2G25370
	AT2G30220
	AT1G66640
	AT1G66630
	AT5G50300
	AT1G66060
	AT4G26340
	AT4G26330
	AT4G33720
	AT5G38340
	AT1G20990
	AT4G29640
	AT4G29630
	AT1G26420
	AT2G22145
	AT5G59510
	AT5G59520
	AT3G18330
	AT1G67000
	AT1G48910
	AT3G18320
	AT4G10780
	AT3G22640
	AT3G25260
	AT3G25265
	AT5G43360
	AT1G17770
	AT4G26200
	AT3G48620
	AT1G62170
	AT1G14940
	AT4G08868
	AT4G16008
	AT2G25360
	AT4G16260
	AT1G68825
	AT3G21500
	AT4G12190
	AT4G36260
	AT3G20960
	AT3G20950
	AT3G20940
	AT1G49120
	AT4G13266
	AT1G51920
	AT1G51915
	AT1G51913
	AT1G14950
	AT1G14960
	AT2G24720
	AT1G05580
	AT1G76500
	AT1G26400
	AT4G09100
	AT4G09110
	AT4G09120
	AT3G24280
	AT3G24290
	AT2G17590
	AT4G11750
	AT5G04210
	AT1G64910
	AT1G64900
	AT1G32030
	AT2G29090
	AT5G01040
	AT1G08090
	AT4G16560
	AT4G16550
	AT4G12950
	AT5G38120
	AT2G28860
	AT4G12150
	AT3G30210
	AT4G12170
	AT3G61290
	AT5G17030
	AT5G56860
	AT2G17060
	AT1G35290
	AT4G35370
	AT3G62850
	AT2G42550
	AT2G42560
	AT4G06534
	AT5G17040
	AT2G36560
	AT1G48690
	AT1G48700
	AT1G02180
	AT5G61160
	AT2G28170
	AT4G15360
	AT2G40050
	AT1G20135
	AT4G08840
	AT1G33890
	AT1G66050
	AT3G28390
	AT2G40170
	AT1G30730
	AT1G30720
	AT4G11310
	AT5G06990
	AT1G18860
	AT3G24600
	AT4G00120
	AT1G19900
	AT1G50610
	AT1G56400
	AT5G60060
	AT1G65170
	AT2G04930
	AT2G18880
	AT4G19930
	AT5G50620
	AT5G39460
	AT1G53360
	AT3G13400
	AT1G10380
	AT1G11740
	AT1G55430
	AT5G39560
	AT1G46840
	AT5G01080
	AT2G46870
	AT4G15390
	AT2G16230
	AT4G01925
	AT5G56490
	AT5G56480
	AT5G56470
	AT5G20470
	AT4G02180
	AT1G58037
	AT2G40560
	AT5G01690
	AT2G02640
	AT2G02650
	AT4G19730
	AT5G58860
	AT5G58850
	AT1G57570
	AT1G71380
	AT1G71370
	AT5G56560
	AT2G14070
	AT5G49680
	AT3G45130
	AT2G25160
	AT5G59930
	AT5G23035
	AT5G23030
	AT5G24230
	AT1G54550
	AT5G07210
	AT5G48060
	AT2G23590
	AT2G23580
	AT3G01270
	AT4G15980
	AT5G47000
	AT4G39590
	AT4G19925
	AT2G16835
	AT4G22410
	AT1G54040
	AT5G37470
	AT3G53290
	AT3G53294
	AT3G53300
	AT3G44710
	AT3G44704
	AT5G17730
	AT3G24610
	AT5G26120
	AT2G02680
	AT4G29370
	AT4G10220
	AT4G32490
	AT1G08100
	AT5G02890
	AT5G02920
	AT5G02930
	AT3G44326
	AT1G71890
	AT5G07540
	AT5G07560
	AT5G07550
	AT5G39471
	AT1G16400
	AT1G16390
	AT4G23600
	AT4G23590
	AT3G49460
	AT3G49450
	AT3G30260
	AT5G25960
	AT3G28270
	AT3G28280
	AT2G33780
	AT3G43890
	AT3G50160
	AT5G41900
	AT3G61400
	AT3G10845
	AT3G24300
	AT1G26390
	AT1G28700
	AT5G26000
	AT3G46370
	AT1G04450
	AT4G10700
	AT1G77340
	AT5G66690
	AT1G67455
	AT3G44810
	AT4G00400
	AT3G25180
	AT5G58460
	AT2G31920
	AT4G00920
	AT2G28850
	AT2G03150
	AT3G17060
	AT2G18540
	AT5G36140
	AT2G30210
	AT5G27870
	AT4G33230
	AT4G13261
	AT2G23100
	AT2G19070
	AT5G42600
	AT1G47786
	AT1G47790
	AT1G47800
	AT5G47990
	AT2G19060
	AT2G30310
	AT2G15020
	AT3G58060
	AT1G05800
	AT5G45220
	AT2G40220
	AT5G39550
	AT5G25620
	AT5G43350
	AT5G35110
	AT4G27420
	AT1G66100
	AT5G45230
	AT2G25450
	AT1G23200
	AT4G22390
	AT4G22400
	AT1G64340
	AT1G26510
	AT3G32047
	AT1G06360
	AT2G03550
	AT5G50470
	AT3G55370
	AT2G03160
	AT5G43760
	AT5G43755
	AT2G42470
	AT5G59940
	AT1G35550
	AT2G29950
	AT3G28291
	AT3G28290
	AT4G19240
	AT5G38670
	AT5G38660
	AT5G38680
	AT1G29860
	AT2G33880
	AT1G65870
	AT4G22700
	AT5G39280
	AT5G39540
	AT2G31770
	AT1G01030
	AT5G54350
	AT3G52020
	AT1G33920
	AT2G41280
	AT5G25980
	AT5G25990
	AT4G08620
	AT5G43040
	AT2G18620
	AT3G42960
	AT3G26830
	AT3G10280
	AT1G43640
	AT1G43630
	AT5G46880
	AT2G02620
	AT2G27420
	AT5G64100
	AT4G16930
	AT5G43370
	AT1G71880
	AT3G03480
	AT3G22345
	AT3G25770
	AT3G21940
	AT5G26620
	AT3G55700
	AT2G29930
	AT2G35930
	AT4G12050
	AT2G23230
	AT2G14670
	AT1G51870
	AT5G63560
	AT5G04680
	AT5G04690
	AT1G34510
	AT4G05490
	AT4G05350
	AT4G05340
	AT5G38240
	AT1G64290
	AT1G01120
	AT2G17600
	AT1G49330
	AT5G11540
	AT3G62170
	AT5G19700
	AT5G52830
	AT3G27250
	AT5G37620
	AT3G16590
	AT3G16580
	AT1G49270
	AT1G49260
	AT3G21790
	AT5G36100
	AT2G30690
	AT2G21060
	AT2G34110
	AT1G48745
	AT2G29040
	AT3G20580
	AT5G49130
	AT4G29650
	AT1G34050
	AT2G04090
	AT5G50480
	AT2G14960
	AT5G42230
	AT1G57580
	AT2G16290
	AT2G23260
	AT2G10940
	AT2G45190
	AT3G46800
	AT4G13263
	AT4G24644
	AT4G24640
	AT4G24650
	AT1G33930
	AT1G67260
	AT2G17310
	AT5G33340
	AT2G20875
	AT4G22680
	AT2G02630
	AT4G15610
	AT3G48280
	AT3G48290
	AT1G05280
	AT3G21720
	AT3G46810
	AT4G39000
	AT5G26050
	AT4G12490
	AT4G22060
	AT3G30280
	AT5G49180
	AT5G26080
	AT5G26070
	AT5G26060
	AT5G24960
	AT2G03740
	AT5G44160
	AT1G63560
	AT1G63570
	AT5G24190
	AT5G39480
	AT1G20132
	AT3G44080
	AT5G15660
	AT5G15670
	AT1G52470
	AT4G09440
	AT4G09450
	AT2G26250
	AT5G28630
	AT4G18350
	AT4G03160
	AT4G03170
	AT4G03165
	AT3G28300
	AT3G54340
	AT4G33850
	AT4G33860
	AT5G55080
	AT3G44930
	AT3G44920
	AT3G44910
	AT5G45210
	AT4G01340
	AT5G48000
	AT5G59090
	AT1G64870
	AT4G20200
	AT4G20190
	AT2G30240
	AT5G26114
	AT2G02450
	AT1G20795
	AT1G20790
	AT5G54585
	AT5G54370
	AT3G21800
	AT5G28960
	AT4G19740
	AT1G33020
	AT5G43030
	AT1G31880
	AT2G30090
	AT3G01015
	AT3G20993
	AT3G20980
	AT5G51470
	AT5G51490
	AT5G51480
	AT2G17070
	AT2G17080
	AT2G17090
	AT1G20130
	AT1G44224
	AT5G24070
	AT1G48980
	AT2G30300
	AT5G45530
	AT4G18790
	AT5G23960
	AT5G23970
	AT1G59790
	AT2G16005
	AT4G16920
	AT5G16580
	AT2G18140
	AT1G70970
	AT4G39745
	AT4G39753
	AT4G39756
	AT4G39750
	AT1G26720
	AT3G45540
	AT3G45530
	AT2G14500
	AT3G46240
	AT5G02980
	AT5G02990
	AT5G03010
	AT5G03000
	AT2G47780
	AT2G44550
	AT2G44560
	AT5G46877
	AT3G02150
	AT2G32830
	AT2G02610
	AT5G28690
	AT5G28680
	AT3G05450
	AT3G05440
	AT1G80540
	AT5G22910
	AT2G07140
	AT1G60250
	AT1G33910
	AT1G33900
	AT2G04680
	AT2G42480
	AT1G63330
	AT1G63320
	AT4G13410
	AT3G51560
	AT5G38030
	AT1G77650
	AT3G43829
	AT3G45560
	AT3G45570
	AT1G30350
	AT3G31051
	AT3G31068
	AT5G17090
	AT5G17080
	AT5G17100
	AT3G58450
	AT1G62940
	AT5G25810
	AT1G79250
	AT1G27550
	AT1G27540
	AT1G14549
	AT3G03260
	AT1G21860
	AT4G18540
	AT5G42590
	AT1G60280
	AT1G60320
	AT1G60300
	AT1G64070
	AT3G52670
	AT3G44840
	AT2G33080
	AT1G66720
	AT2G29220
	AT3G48270
	AT3G29590
	AT1G31310
	AT4G11385
	AT4G11390
	AT4G11393
	AT1G03790
	AT5G37970
	AT1G34047
	AT4G37770
	AT1G24400
	AT5G23260
	AT5G43110
	AT5G61605
	AT1G20740
	AT3G22235
	AT2G28630
	AT5G07060
	AT5G61700
	AT5G61690
	AT2G44540
	AT3G52000
	AT3G52010
	AT3G56060
	AT3G27500
	AT3G27490
	AT3G27503
	AT1G23690
	AT1G23680
	AT3G49770
	AT5G38450
	AT1G79680
	AT2G38230
	AT2G38240
	AT4G20210
	AT2G23171
	AT1G49100
	AT5G50700
	AT3G52450
	AT1G28695
	AT1G22600
	AT4G08867
	AT2G04032
	AT2G28020
	AT2G28030
	AT1G79860
	AT1G79850
	AT1G79840
	AT5G02460
	AT1G21550
	AT3G29050
	AT4G23090
	AT1G26945
	AT2G04100
	AT2G39040
	AT2G39030
	AT2G16300
	AT1G60400
	AT4G22070
	AT5G02340
	AT5G02350
	AT1G52680
	AT3G58070
	AT3G58080
	AT2G26410
	AT4G21750
	AT1G56360
	AT4G19820
	AT4G19810
	AT3G18550
	AT3G26140
	AT3G26190
	AT3G17560
	AT3G17570
	AT5G18880
	AT3G24780
	AT4G38590
	AT5G51530
	AT1G66960
	AT1G66950
	AT5G25950
	AT2G47040
	AT1G34650
	AT4G24980
	AT1G60340
	AT1G60380
	AT1G60360
	AT1G60350
	AT1G60370
	AT2G16190
	AT1G78450
	AT1G78460
	AT4G11320
	AT5G01900
	AT1G51220
	AT5G50830
	AT2G46750
	AT3G55590
	AT5G62730
	AT3G11160
	AT1G51850
	AT1G51840
	AT1G48190
	AT5G28520
	AT5G20230
	AT4G20095
	AT4G04890
	AT1G11600
	AT1G63206
	AT1G08135
	AT1G57565
	AT1G78980
	AT1G51190
	AT3G55100
	AT2G30670
	AT1G49930
	AT5G39310
	AT5G39300
	AT5G41820
	AT5G41830
	AT3G52810
	AT3G52820
	AT5G50510
	AT5G50500
	AT4G21366
	AT4G21370
	AT2G20620
	AT1G33730
	AT1G33710
	AT1G33720
	AT1G33709
	AT5G45830
	AT1G02390
	AT5G26010
	AT1G52070
	AT1G30930
	AT1G63930
	AT2G28220
	AT5G66390
	AT5G66400
	AT5G24150
	AT5G51500
	AT2G14760
	AT4G19750
	AT5G39430
	AT5G11050
	AT3G03670
	AT2G25440
	AT4G13190
	AT5G22170
	AT4G33710
	AT1G77655
	AT1G66220
	AT1G52690
	AT3G15830
	AT3G15840
	AT2G02700
	AT1G66210
	AT5G07000
	AT1G51010
	AT1G53690
	AT4G18860
	AT5G56390
	AT2G28010
	AT3G12460
	AT3G12430
	AT3G12470
	AT3G12440
	AT3G07820
	AT3G07830
	AT3G07840
	AT3G17320
	AT3G25490
	AT5G24155
	AT5G40350
	AT1G20730
	AT3G21210
	AT3G21200
	AT1G69150
	AT2G16130
	AT3G05370
	AT5G14860
	AT2G42170
	AT4G27330
	AT5G08090
	AT4G11770
	AT3G27785
	AT5G19640
	AT5G54250
	AT5G54240
	AT5G09750
	AT1G24590
	AT1G35170
	AT1G33925
	AT2G02290
	AT1G33090
	AT1G62530
	AT2G03170
	AT2G03180
	AT1G71290
	AT1G35440
	AT3G44090
	AT1G69120
	AT1G69100
	AT2G04830
	AT4G25820
	AT1G54860
	AT1G54870
	AT1G66320
	AT2G40450
	AT2G22940
	AT3G27480
	AT3G27473
	AT4G01720
	AT1G57800
	AT4G01350
	AT5G51800
	AT1G47350
	AT4G18250
	AT3G55130
	AT5G35830
	AT3G17530
	AT3G17550
	AT3G17540
	AT4G19720
	AT3G49020
	AT3G49010
	AT3G20750
	AT3G01080
	AT4G15330
	AT1G01190
	AT5G48050
	AT3G46340
	AT3G46350
	AT3G46360
	AT1G53830
	AT5G46310
	AT1G35880
	AT4G01520
	AT2G23800
	AT1G75910
	AT5G07040
	AT5G07050
	AT2G22180
	AT2G22170
	AT1G19890
	AT1G20120
	AT5G09490
	AT5G09480
	AT4G14400
	AT4G05470
	AT1G55420
	AT2G33160
	AT2G28085
	AT4G11730
	AT3G17520
	AT4G01180
	AT5G22390
	AT5G43120
	AT1G64255
	AT5G39420
	AT1G52480
	AT1G65860
	AT1G28650
	AT1G28670
	AT1G28660
	AT1G28640
	AT1G28160
	AT1G28170
	AT1G65340
	AT1G65330
	AT2G15327
	AT5G22570
	AT2G33070
	AT1G52800
	AT2G04220
	AT5G56400
	AT4G16530
	AT1G72290
	AT3G50150
	AT3G50140
	AT1G49190
	AT4G03566
	AT3G49040
	AT5G15040
	AT3G46420
	AT3G29110
	AT5G17120
	AT5G17110
	AT2G32530
	AT2G32540
	AT3G43710
	AT1G51330
	AT5G04960
	AT5G04970
	AT1G51000
	AT3G11390
	AT2G21930
	AT2G28180
	AT1G63210
	AT5G25390
	AT5G26090
	AT2G48130
	AT2G48140
	AT2G40440
	AT3G02620
	AT5G40330
	AT2G29000
	AT3G29800
	AT5G57380
	AT3G44830
	AT5G25860
	AT5G25870
	AT5G25850
	AT1G15680
	AT1G02620
	AT1G56630
	AT3G17140
	AT3G17150
	AT3G58400
	AT2G02080
	AT1G26250
	AT1G44191
	AT1G44180
	AT5G28160
	AT4G03565
	AT5G41420
	AT3G27510
	AT2G29600
	AT3G47600
	AT5G24220
	AT5G01680
	AT1G60090
	AT5G53210
	AT3G46900
	AT3G61035
	AT5G16080
	AT5G64110
	AT1G23320
	AT3G53650
	AT3G32040
	AT4G13955
	AT3G10000
	AT5G25400
	AT3G22490
	AT1G64930
	AT5G02360
	AT2G22040
	AT2G22030
	AT2G22055
	AT2G22050
	AT3G22500
	AT4G23580
	AT2G18460
	AT5G46990
	AT3G23130
	AT3G20760
	AT4G22810
	AT2G46740
	AT1G12960
	AT1G47390
	AT4G35120
	AT3G48850
	AT3G52740
	AT2G46770
	AT2G05410
	AT1G26310
	AT1G26320
	AT1G43020
	AT1G43010
	AT5G23980
	AT2G35612
	AT2G34360
	AT5G57520
	AT3G09220
	AT2G22060
	AT4G04090
	AT4G08450
	AT1G64940
	AT3G28345
	AT1G22090
	AT5G26130
	AT3G29635
	AT2G28810
	AT3G47040
	AT3G47030
	AT3G47020
	AT1G28450
	AT5G07200
	AT1G45100
	AT3G10580
	AT3G10585
	AT1G34490
	AT1G34500
	AT1G34480
	AT5G24140
	AT5G24130
	AT4G10350
	AT3G26940
	AT5G24950
	AT3G25750
	AT1G62700
	AT1G32430
	AT1G32420
	AT4G15310
	AT1G33760
	AT1G33750
	AT2G41290
	AT2G31081
	AT2G04230
	AT1G35365
	AT2G31910
	AT5G25840
	AT3G43860
	AT2G05510
	AT2G05500
	AT2G47530
	AT2G47540
	AT5G45640
	AT4G15975
	AT3G46260
	AT3G46270
	AT2G40210
	AT1G14120
	AT1G22080
	AT1G14550
	AT1G64295
	AT1G31885
	AT3G45280
	AT2G03040
	AT1G49250
	AT4G14465
	AT3G22000
	AT3G21990
	AT3G21970
	AT3G21960
	AT3G21980
	AT3G21950
	AT3G45000
	AT1G79430
	AT2G25980
	AT5G46820
	AT5G35917
	AT1G12490
	AT5G09470
	AT5G41250
	AT1G22000
	AT1G21990
	AT1G09550
	AT5G17740
	AT5G17750
	AT5G06170
	AT4G31950
	AT4G37990
	AT5G37900
	AT5G37910
	AT1G29000
	AT1G55440
	AT1G52120
	AT4G19760
	AT4G19770
	AT5G23989
	AT5G23990
	AT3G04370
	AT1G51860
	AT4G15350
	AT5G49250
	AT4G13490
	AT4G13260
	AT5G38350
	AT1G67100
	AT4G13420
	AT1G68610
	AT2G42090
	AT1G68040
	AT1G08465
	AT2G37540
	AT2G37530
	AT5G37210
	AT5G37211
	AT5G37200
	AT2G47870
	AT2G47880
	AT4G12960
	AT3G29260
	AT4G34250
	AT1G60980
	AT1G16940
	AT5G28180
	AT2G43220
	AT2G30680
	AT5G62330
	AT5G22470
	AT4G26920
	AT1G47730
	AT5G19580
	AT1G55700
	AT2G17950
	AT1G51490
	AT4G15370
	AT3G26120
	AT2G32870
	AT2G02770
	AT1G63340
	AT5G16710
	AT1G12950
	AT4G27190
	AT5G17960
	AT5G17970
	AT1G66540
	AT1G66390
	AT5G24550
	AT5G16500
	AT1G45063
	AT1G62510
	AT5G37920
	AT5G07260
	AT1G76240
	AT1G76250
	AT5G24160
	AT1G67450
	AT1G16930
	AT5G24240
	AT2G22750
	AT5G45200
	AT2G19610
	AT2G01240
	AT5G50770
	AT3G26270
	AT5G06710
	AT2G24510
	AT1G28310
	AT4G23390
	AT5G20310
	AT4G20000
	AT4G15380
	AT1G29110
	AT5G50600
	AT1G44090
	AT5G41430
	AT3G21000
	AT2G45430
	AT5G35600
	AT4G15340
	AT1G32770
	AT5G24180
	AT1G12260
	AT4G18310
	AT3G44460
	AT5G22560
	AT1G24020
	AT3G44760
	AT3G44755
	AT1G14130
	AT2G38510
	AT4G15690
	AT4G15680
	AT4G04450
	AT2G21840
	AT4G23550
	AT4G23560
	AT1G35183
	AT2G23400
	AT5G41440
	AT2G24460
	AT2G24470
	AT1G61080
	AT3G10590
	AT3G10595
	AT5G06500
	AT1G67195
	AT1G16980
	AT5G44950
	AT5G44960
	AT5G44970
	AT5G44973
	AT5G44940
	AT1G71280
	AT2G47050
	AT5G63225
	AT5G63230
	AT5G63240
	AT1G03710
	AT1G03720
	AT5G18350
	AT1G71400
	AT1G20070
	AT1G65620
	AT3G61720
	AT2G29770
	AT3G45580
	AT3G45577
	AT1G16290
	AT5G25370
	AT2G04300
	AT5G02900
	AT1G65740
	AT3G22010
	AT2G40435
	AT1G47370
	AT4G13560
	AT4G13610
	AT1G65907
	AT1G65910
	AT5G43590
	AT5G26630
	AT3G01085
	AT5G24080
	AT5G58910
	AT5G13250
	AT3G28360
	AT4G20670
	AT4G20690
	AT4G20650
	AT4G20630
	AT4G20640
	AT4G20710
	AT4G20700
	AT4G20680
	AT4G02310
	AT2G25090
	AT1G70080
	AT2G18480
	AT5G38540
	AT1G64920
	AT3G57260
	AT5G65410
	AT1G33540
	AT1G33530
	AT2G20870
	AT5G46380
	AT3G61040
	AT2G28990
	AT3G26920
	AT5G16700
	AT1G51880
	AT1G51890
	AT4G11610
	AT4G28420
	AT2G30750
	AT3G60900
	AT5G02330
	AT1G51480
	AT1G51470
	AT3G13010
	AT5G07530
	AT5G07520
	AT5G07510
	AT3G47180
	AT3G47170
	AT3G09340
	AT5G24790
	AT5G24780
	AT1G69090
	AT5G22890
	AT5G22900
	AT2G29840
	AT2G29820
	AT2G29810
	AT2G29830
	AT2G29800
	AT2G29790
	AT2G29780
	AT1G47600
	AT1G47603
	AT3G23970
	AT4G09600
	AT4G09610
	AT1G73610
	AT1G73620
	AT5G39290
	AT2G32610
	AT2G32620
	AT4G19910
	AT4G19920
	AT4G13770
	AT5G17500
	AT1G52060
	AT4G19330
	AT4G19340
	AT3G11402
	AT4G19690
	AT5G55240
	AT5G55250
	AT2G35770
	AT2G26700
	AT5G16900
	AT3G59130
	AT3G59120
	AT3G57510
	AT3G24700
	AT3G24710
	AT3G24690
	AT5G48140
	AT5G48130
	AT4G28850
	AT4G28840
	AT4G28860
	AT5G10280
	AT2G43270
	AT2G25890
	AT2G23170
	AT3G18470
	AT3G29040
	AT5G11570
	AT5G48550
	AT2G34350
	AT2G40470
	AT1G30920
	AT3G55650
	AT1G15610
	AT1G15620
	AT1G15630
	AT4G12510
	AT1G75620
	AT5G37870
	AT3G46330
	AT4G36350
	AT1G14930
[truncated: 4,932 more rows]
